# Supplementary material for: QTLs for Woolly Poplar Aphid (Phloeomyzus passerinii L.) Resistance Detected in an Inter-Specific Populus deltoides x P. nigra Mapping Population
Source: PLoS One. 2016 Mar 29;11(3):e0152569. doi: 10.1371/journal.pone.0152569 (PMC4811529; doi:10.1371/journal.pone.0152569)
Supplement: S1 Table — (XLSX) [file pone.0152569.s002.xlsx]

## Sheet: Foglio1
Locus ID	Chr	From	To	Lenght (kb)	Intron Count	Strand	Transcripts	Locus Description	Gene	Gene Structure Annotation Project	Coverage	Integrity	yrGATE Anno Count	yrGATE Gene Product	Status	Published Anno(s)
POPTR_0001s00420	1	324956	326077	1.1	1	r	1	PF00234 PTHR23201 AT3G22142.1 Bifunctional inhibitor/lipid-transfer protein/seed storage 2S albumin superfamily protein			0		0
POPTR_0001s00470	1	360387	363428	3	5	r	2	PF02991 PTHR10969 KOG1654 AT4G16520.1 ATG8F Ubiquitin-like superfamily protein			0.66	0.77	0
POPTR_0001s00550	1	424340	437635	13.3	9	r	1	PF00628 PF00385 PF00176 PF00271 PF06465 PTHR10799 KOG0383 AT5G44800.1 CHR4 PKR1 chromatin remodeling 4			0		0
POPTR_0001s00560	1	444781	452995	8.2	8	f	1	PF00564 PF07714 PF00069 PTHR23257 KOG0192 AT1G79570.1 Protein kinase superfamily protein with octicosapeptide/Phox/Bem1p domain			0.23	0.54	0
POPTR_0001s00570	1	457046	464651	7.6	19	f	1	PF00009 PF03144 PF03764 PF00679 PTHR23115 KOG0465 3.6.5.3 K02355 AT1G45332.1 Translation elongation factor EFG/EF2 protein			0.5	0.45	0
POPTR_0001s00720	1	597854	600247	2.4	0	r	1	PF05178 PTHR14490 KOG2409 AT3G24080.1 KRR1 family protein			0.23	0.77	0
POPTR_0001s00820	1	664403	668822	4.4	1	r	1	PF08263 PF00560 PF07714 PF00069 PTHR23258 KOG1187 AT5G61480.1 PXY Leucine-rich repeat protein kinase family protein			0.19	0.72	0
POPTR_0001s01180	1	925976	929977	4	1	r	1	PF01585 PTHR15818 KOG4315 K13101 AT1G33520.1 MOS2 D111/G-patch domain-containing protein			0.28	0.77	0
POPTR_0001s01520	1	1143926	1146076	2.2	0	r	1	PTHR11926 KOG1192 AT4G34135.1 UGT73B2 UDP-glucosyltransferase 73B2			0.54	0.82	0
POPTR_0001s01560	1	1164235	1166885	2.7	4	r	1	PF00249 AT5G45580.1 Homeodomain-like superfamily protein			0		0
POPTR_0001s01640	1	1219586	1225485	5.9	11	r	2	PF04144 PTHR10687 KOG3088 AT1G32050.1 SCAMP family protein			1	0.97	0
POPTR_0001s01750	1	1279956	1280551	0.6	0	r	1	ID=PAC:18239209;Name=POPTR_0001s01750.1;pacid=18239209;longest=1;Parent=POPTR_0001s01750			0		0
POPTR_0001s01760	1	1281597	1286369	4.8	5	f	1	PF01399 PTHR10539 KOG2908 K03039 AT5G45620.1 Proteasome component (PCI) domain protein			0.65	0.76	0
POPTR_0001s01810	1	1313800	1317454	3.7	6	f	1	PF05871 PTHR13149 KOG4068 K12189 AT4G19003.1 VPS25 E2F/DP family winged-helix DNA-binding domain			0.56	0.67	0
POPTR_0001s01880	1	1361817	1366768	5	2	r	1	PF03552 PTHR12603 AT3G03050.1 ATCSLD3 CSLD3 KJK cellulose synthase-like D3			0		0
POPTR_0001s01970	1	1433745	1437209	3.5	4	r	1	ID=PAC:18237586;Name=POPTR_0001s01970.1;pacid=18237586;longest=1;Parent=POPTR_0001s01970			0.4	0.49	0
POPTR_0001s02020	1	1495645	1501437	5.8	9	r	1	PF02375 PF02373 PF02928 PTHR10694 AT5G46910.1 Transcription factor jumonji (jmj) family protein / zinc finger (C5HC2 type) family protein			0		0
POPTR_0001s02330	1	1762050	1765507	3.5	1	f	1	PF00642 PTHR12547 AT1G32360.1 Zinc finger (CCCH-type) family protein			0.65	0.89	0
POPTR_0001s02560	1	2040907	2048612	7.7	9	f	1	PF01546 PF07687 PTHR11014 KOG2276 3.5.1.16 K01438 AT4G17830.1 Peptidase M20/M25/M40 family protein			0.47	0.6	0
POPTR_0001s02830	1	2245639	2247583	1.9	0	f	1	AT3G57990.1			0		0
POPTR_0001s02860	1	2258059	2262276	4.2	7	f	1	PF00156 PTHR10210 KOG1448 2.7.6.1 K00948 AT2G35390.2 Phosphoribosyltransferase family protein			0		0
POPTR_0001s02980	1	2361156	2365033	3.9	8	f	1	PF02879 PF00408 PTHR22573 KOG2537 5.4.2.3 K01836 AT5G18070.1 DRT101 phosphoglucosamine mutase-related			0.37	0.41	0
POPTR_0001s03060	1	2412451	2415691	3.2	6	r	2	PF00560 PTHR23258 KOG1187 AT1G14390.1 Leucine-rich repeat protein kinase family protein			0		0
POPTR_0001s03110	1	2443685	2456748	13.1	28	f	1	PF09416 PTHR10887 KOG1802 3.6.4.- K14326 AT5G47010.1 ATUPF1 LBA1 UPF1 RNA helicase putative			0.11	0.13	0
POPTR_0001s03290	1	2682177	2687129	5	8	f	1	PF01167 PTHR16517 KOG2502 AT1G16070.1 AtTLP8 TLP8 tubby like protein 8			0		0
POPTR_0001s03330	1	2719131	2724884	5.8	6	f	1	AT2G24100.1			0.13	0.22	0
POPTR_0001s03340	1	2722364	2726680	4.3	2	r	1	AT1G80940.1			0		0
POPTR_0001s03350	1	2728660	2733158	4.5	2	r	1	PF00097 AT5G57820.1 zinc ion binding			0		0
POPTR_0001s03690	1	2971001	2973925	2.9	0	r	1	PF00931 PF00560 PTHR23155 KOG4658 AT3G07040.1 RPM1 RPS3 NB-ARC domain-containing disease resistance protein			1	0.9	0
POPTR_0001s04270	1	3375235	3377009	1.8	1	r	1	AT4G08810.1 SUB1 calcium ion binding			0.3	0.14	0
POPTR_0001s04320	1	3411615	3415851	4.2	4	r	1	PF01453 PF00954 PF00024 PF03134 PTHR23258 KOG1187 AT2G41890.1 curculin-like (mannose-binding) lectin family protein / PAN domain-containing protein			0.27	0.08	0
POPTR_0001s04580	1	3570217	3572031	1.8	2	r	2	PF04398 AT5G19860.1 Protein of unknown function DUF538			0.88	0.95	0
POPTR_0001s04610	1	3585162	3590510	5.3	7	f	1	PF00013 PTHR11208 AT3G32940.1 RNA-binding KH domain-containing protein			0.26	0.16	0
POPTR_0001s04710	1	3646714	3653420	6.7	15	f	1	PF00069 PTHR11909 KOG1164 AT3G13670.1 Protein kinase family protein			0.16	0.19	0
POPTR_0001s04720	1	3654367	3657718	3.4	5	f	2	AT2G34860.1 EDA3 DnaJ/Hsp40 cysteine-rich domain superfamily protein			0.56	0.79	0
POPTR_0001s04760	1	3669204	3672181	3	2	r	1	PF01926 PTHR11089 KOG1249 AT4G10620.1 P-loop containing nucleoside triphosphate hydrolases superfamily protein			0		0
POPTR_0001s04800	1	3686102	3690921	4.8	4	f	2	PF01268 PTHR10025 AT1G50480.1 THFS 10-formyltetrahydrofolate synthetase			0.94	0.95	0
POPTR_0001s04820	1	3696614	3698213	1.6	3	r	1	PF00141 1.11.1.7 K00430 AT4G08780.1 Peroxidase superfamily protein			0		0
POPTR_0001s04870	1	3735491	3737158	1.7	3	r	1	PF00141 1.11.1.7 K00430 AT5G06720.1 ATPA2 PA2 peroxidase 2			0		0
POPTR_0001s04900	1	3755832	3759682	3.9	10	f	2	PF04755 AT1G51110.1 Plastid-lipid associated protein PAP / fibrillin family protein			0		0
POPTR_0001s04940	1	3770843	3795011	24.2	40	r	1	PF02364 KOG0916 AT3G07160.1 ATGSL10 CALS9 gsl10 glucan synthase-like 10			0		0
POPTR_0001s04970	1	3812952	3828515	15.6	41	r	1	PF02364 PTHR12741 KOG0916 2.4.1.- K11000 AT5G13000.1 ATGSL12 gsl12 glucan synthase-like 12			0.36	0.28	0
POPTR_0001s05090	1	3912545	3915181	2.6	4	r	1	PF00854 PTHR11654 KOG1237 AT5G19640.1 Major facilitator superfamily protein			0		0
POPTR_0001s05150	1	3950347	3954550	4.2	10	r	1	PF03735 KOG4675 AT5G13020.1 Emsy N Terminus (ENT)/ plant Tudor-like domains-containing protein			0		0
POPTR_0001s05190	1	3980987	3983401	2.4	0	f	1	PF01453 PF00069 PF07714 PTHR23258 KOG1187 AT5G60900.1 RLK1 receptor-like protein kinase 1			0		0
POPTR_0001s05330	1	4105373	4110716	5.3	8	r	2	PF01477 PF00305 PTHR11771 1.13.11.12 K00454 AT3G45140.1 ATLOX2 LOX2 lipoxygenase 2			0.19	0.2	0
POPTR_0001s05400	1	4161996	4163612	1.6	0	r	1	PTHR11926 KOG1192 AT5G12890.1 UDP-Glycosyltransferase superfamily protein			0		0
POPTR_0001s05440	1	4176819	4179461	2.6	1	r	1	AT5G12900.1			0		0
POPTR_0001s05560	1	4263680	4269988	6.3	11	r	1	PF07944 K09955 AT5G12950.1 Putative glycosyl hydrolase of unknown function (DUF1680)			0.42	0.5	0
POPTR_0001s05700	1	4384358	4386364	2	0	f	1	PF01535 PTHR10483 AT2G22410.1 SLO1 SLOW GROWTH 1			0		0
POPTR_0001s05760	1	4510023	4514612	4.6	9	f	1	PF00642 PF00076 PTHR10432 AT3G51950.2 Zinc finger (CCCH-type) family protein / RNA recognition motif (RRM)-containing protein			0.55	0.73	0
POPTR_0001s05930	1	4652631	4653584	1	0	f	1	PF00646			0		0
POPTR_0001s05980	1	4687627	4689609	2	1	r	1	AT4G31560.1 HCF153 high chlorophyll fluorescence 153			0		0
POPTR_0001s06150	1	4757456	4761072	3.6	1	r	1	PF07839 AT2G38800.1 Plant calmodulin-binding protein-related			0		0
POPTR_0001s06240	1	4808107	4815668	7.6	10	f	20	AT3G54500.1			0.27	0.18	0
POPTR_0001s06340	1	4862756	4868478	5.7	10	r	1	PF01008 PTHR10233 KOG1465 K03754 AT3G07300.1 NagB/RpiA/CoA transferase-like superfamily protein			0.42	0.51	0
POPTR_0001s06400	1	4899858	4901862	2	1	r	1	PF07985 KOG3131 AT5G59560.1 SRR1 sensitivity to red light reduced protein (SRR1)			0		0
POPTR_0001s07150	1	5423303	5433987	10.7	13	f	1	PF00575 PTHR10145 KOG1856 AT1G65440.1 GTB1 global transcription factor group B1			0		0
POPTR_0001s07280	1	5484542	5487216	2.7	2	r	3	PF00646 AT4G12560.2 CPR30 F-box and associated interaction domains-containing protein			0		0
POPTR_0001s07310	1	5495773	5499745	4	1	f	1	PF00226 PF00249 PTHR11821 KOG0724 K09522 AT3G11450.1 DnaJ domain ;Myb-like DNA-binding domain			0.55	0.87	0
POPTR_0001s07460	1	5607771	5609268	1.5	0	r	1	AT2G24530.1			0		0
POPTR_0001s07480	1	5612072	5615660	3.6	7	r	1	PF01263 PTHR11122 KOG1594 AT5G57330.1 Galactose mutarotase-like superfamily protein			0		0
POPTR_0001s07830	1	5925575	5927505	1.9	1	f	1	PF00249 PTHR10641 KOG0048 K09422 AT4G12350.1 AtMYB42 MYB42 myb domain protein 42			0		0
POPTR_0001s07870	1	5958253	5961798	3.5	3	r	1	PF02727 PF02728 PF01179 PTHR10638 KOG1186 AT4G12290.1 Copper amine oxidase family protein			0.25	0.35	0
POPTR_0001s07880	1	5965371	5969601	4.2	4	r	1	PF02727 PF02728 PF01179 PTHR10638 KOG1186 AT1G62810.1 Copper amine oxidase family protein			0		0
POPTR_0001s08190	1	6249869	6250777	0.9	0	f	1	PF03479 AT4G22810.1 Predicted AT-hook DNA-binding family protein			0		0
POPTR_0001s08650	1	6598607	6609905	11.3	11	r	1	PF00623 PF04983 PF05000 PF11523 PTHR19376 AT1G63020.2 NRPD1 NRPD1A POL IVA SDE4 SMD2 nuclear RNA polymerase D1A			0		0
POPTR_0001s08760	1	6693022	6695090	2.1	4	r	1	PF00240 PF02179 KOG4361 AT5G52060.1 ATBAG1 BAG1 BCL-2-associated athanogene 1			0		0
POPTR_0001s08840	1	6752650	6757124	4.5	10	f	1	PF00789 PTHR23322 AT4G11740.1 SAY1 Ubiquitin-like superfamily protein			0.35	0.44	0
POPTR_0001s08880	1	6782599	6785030	2.4	8	f	1	PF00067 PTHR19383 KOG0157 AT1G12740.1 CYP87A2 cytochrome P450 family 87 subfamily A polypeptide 2			0		0
POPTR_0001s09180	1	7027790	7030590	2.8	2	f	1	PF00091 PF03953 PTHR11588 KOG1375 K07375 AT5G23860.1 TUB8 tubulin beta 8			0.45	0.19	0
POPTR_0001s09380	1	7154042	7159414	5.4	7	f	1	PF01426 PF07500 PTHR11477 KOG1886 AT4G11560.1 bromo-adjacent homology (BAH) domain-containing protein			0.21	0.12	0
POPTR_0001s09410	1	7171152	7178817	7.7	21	r	1	PF00307 PF00225 PTHR16012 KOG0239 AT1G63640.2 P-loop nucleoside triphosphate hydrolases superfamily protein with CH (Calponin Homology) domain			0		0
POPTR_0001s09470	1	7223335	7227844	4.5	5	r	1	PF12552 PTHR21726 AT1G63670.2 Protein of unknown function (DUF3741)			0.33	0.41	0
POPTR_0001s09480	1	7235955	7240090	4.1	4	f	1	PF01225 PF08245 PF02875 PTHR23135 AT1G63680.1 ATMURE MURE PDE316 acid-amino acid ligases;ligases;ATP binding;ATP binding;ligases			0		0
POPTR_0001s09520	1	7258069	7265961	7.9	12	r	3	PF00069 PF07714 PTHR22986 KOG0198 AT1G63700.1 EMB71 MAPKKK4 YDA Protein kinase superfamily protein			0.1	0.13	0
POPTR_0001s09580	1	7288630	7290432	1.8	0	r	1	PF02214 PTHR14499 KOG2714 AT5G41330.1 BTB/POZ domain with WD40/YVTN repeat-like protein			0		0
POPTR_0001s09620	1	7325071	7328589	3.5	1	r	1	PF01388 PF01448 PTHR13964 AT4G11400.1 ARID/BRIGHT DNA-binding domain;ELM2 domain protein			0		0
POPTR_0001s09660	1	7361527	7368052	6.5	14	r	1	PF01602 PF02985 PF02883 PF09066 PTHR11134 KOG1061 K12392 AT4G23460.1 Adaptin family protein			0.24	0.16	0
POPTR_0001s09710	1	7434411	7437328	2.9	1	f	1	AT1G63850.1 BTB/POZ domain-containing protein			0		0
POPTR_0001s09730	1	7473840	7477400	3.6	2	r	1	PF04646 PTHR23033 KOG2246 AT5G41460.1 Protein of unknown function (DUF604)			1	1	0
POPTR_0001s09810	1	7552384	7554413	2	2	r	1	PF00249 PTHR10641 KOG0048 K09422 AT1G63910.1 AtMYB103 MYB103 myb domain protein 103			0		0
POPTR_0001s10060	1	7786998	7790101	3.1	3	r	1	PF02517 K07052 AT5G60750.1 CAAX amino terminal protease family protein			0		0
POPTR_0001s10360	1	8048675	8052261	3.6	1	f	1	PF07765 PF02370 AT5G41790.1 CIP1 COP1-interactive protein 1			0.24	0.12	0
POPTR_0001s10490	1	8132956	8135108	2.2	2	r	1	PF03106 AT4G11070.1 AtWRKY41 WRKY41 WRKY family transcription factor			0		0
POPTR_0001s10550	1	8193816	8196912	3.1	3	f	1	AT1G64385.1			0		0
POPTR_0001s11020	1	8541870	8547117	5.2	12	r	1	PF00795 PTHR23090 KOG2303 6.3.5.1 K01950 AT1G55090.1 carbon-nitrogen hydrolase family protein			0		0
POPTR_0001s11110	1	8614646	8619355	4.7	8	r	2	PF00400 PTHR14221 KOG0283 AT5G24320.1 Transducin/WD40 repeat-like superfamily protein			0.36	0.33	0
POPTR_0001s11240	1	8713079	8713914	0.8	1	r	1	PF02298 AT1G64640.1 AtENODL8 ENODL8 early nodulin-like protein 8			0		0
POPTR_0001s11570	1	8994777	9002927	8.2	13	f	1	PF00637 PF10367 PTHR12894 KOG2063 AT1G22860.1 Vacuolar sorting protein 39			0.38	0.44	0
POPTR_0001s12470	1	9687152	9692901	5.7	21	f	1	PF06418 PF00117 PTHR11550 KOG2387 6.3.4.2 K01937 AT1G30820.1 CTP synthase family protein			0.35	0.33	0
POPTR_0001s12540	1	9721824	9727054	5.2	9	f	1	PF07082 AT5G47860.1 Protein of unknown function (DUF1350)			0.63	0.49	0
POPTR_0001s12600	1	9758965	9760550	1.6	0	f	1	PF00856 PF01753 PTHR12197 AT2G19640.2 ASHR2 SDG39 ASH1-related protein 2			0.55	0.85	0
POPTR_0001s12620	1	9773951	9775714	1.8	1	r	1	PF03140 AT3G50120.1 Plant protein of unknown function (DUF247)			0		0
POPTR_0001s12650	1	9800583	9805020	4.4	11	f	1	PF08414 PF00036 PF01794 PF08022 PF08030 PTHR11972 KOG0039 AT5G47910.1 ATRBOHD RBOHD respiratory burst oxidase homologue D			0		0
POPTR_0001s12970	1	10053684	10058318	4.6	8	r	1	PF00458 PF00587 PF03129 PTHR10745 KOG2298 6.1.1.14 K01880 AT1G29880.1 glycyl-tRNA synthetase / glycine--tRNA ligase			0.63	0.59	0
POPTR_0001s13050	1	10133250	10134854	1.6	1	r	1	PF04832 PTHR11220 AT1G17100.1 SOUL heme-binding family protein			0		0
POPTR_0001s13390	1	10478335	10481275	2.9	7	r	1	PF03009 PTHR22958 KOG2421 AT3G02040.1 SRG3 senescence-related gene 3			0		0
POPTR_0001s13570	1	10637812	10640742	2.9	4	f	1	AT5G14090.1			0		0
POPTR_0001s13880	1	10939576	10943937	4.4	9	f	3	PF00641 PTHR23111 AT1G67325.1 Ran BP2/NZF zinc finger-like superfamily protein			0.99	0.92	0
POPTR_0001s13960	1	10998008	11002709	4.7	10	f	1	PF03999 PTHR19321 KOG4302 AT1G27920.1 MAP65-8 microtubule-associated protein 65-8			0.23	0.28	0
POPTR_0001s14140	1	11101546	11106158	4.6	1	f	1	PF08263 PF00560 PF00069 PF07714 PTHR23258 KOG1187 AT2G33170.1 Leucine-rich repeat receptor-like protein kinase family protein			0		0
POPTR_0001s14300	1	11244563	11250058	5.5	13	f	1	PF00920 PTHR21000 KOG2448 4.2.1.9 K01687 AT3G23940.1 dehydratase family			0		0
POPTR_0001s14310	1	11253694	11256265	2.6	1	f	1	PF00195 PF02797 2.3.1.74 K00660 AT5G13930.1 ATCHS CHS TT4 Chalcone and stilbene synthase family protein			0.98	0.98	0
POPTR_0001s14320	1	11261944	11263645	1.7	1	f	1	PF00195 PF02797 2.3.1.74 K00660 AT5G13930.1 ATCHS CHS TT4 Chalcone and stilbene synthase family protein			0		0
POPTR_0001s14740	1	11611288	11615975	4.7	10	f	2	PF03556 PTHR12281 KOG3077 AT1G15860.1 Domain of unknown function (DUF298)			0.98	0.98	0
POPTR_0001s14850	1	11665838	11668761	2.9	4	r	1	PF00230 PTHR19139 KOG0223 K09874 AT1G80760.1 NIP6 NIP6;1 NLM7 NOD26-like intrinsic protein 6;1			0		0
POPTR_0001s14920	1	11755391	11758573	3.2	1	f	1	PF03140 AT3G50160.1 Plant protein of unknown function (DUF247)			0		0
POPTR_0001s15070	1	11904525	11906119	1.6	0	f	1	PF10545 AT2G44730.1 Alcohol dehydrogenase transcription factor Myb/SANT-like family protein			0.39	0.78	0
POPTR_0001s16630	1	13405680	13411157	5.5	11	r	1	PF00076 PTHR10432 KOG0148 AT1G17370.1 UBP1B oligouridylate binding protein 1B			0.65	0.46	0
POPTR_0001s18260	1	15328805	15334702	5.9	10	f	1	PF00225 PTHR16012 KOG0240 K10393 AT3G16060.1 ATP binding microtubule motor family protein			0		0
POPTR_0001s18500	1	15556633	15559327	2.7	5	f	1	PF07732 PF00394 PF07731 PTHR11709 KOG1263 AT2G29130.1 ATLAC2 LAC2 laccase 2			0		0
POPTR_0001s21620	1	20133518	20142211	8.7	16	r	1	PF02985 PF12333 PTHR16056 KOG2149 AT5G06350.1 ARM repeat superfamily protein			0		0
POPTR_0001s23030	1	22079051	22086158	7.1	14	r	6	PF00069 PF03822 PTHR22982 KOG0583 AT2G26980.4 CIPK3 SnRK3.17 CBL-interacting protein kinase 3			0.79	0.9	0
POPTR_0001s23960	1	23340704	23353220	12.5	36	f	1	PF02736 PF00063 PF00612 PF01843 PTHR13140 KOG0160 AT2G31900.1 ATMYO5 ATXIF XIF myosin-like protein XIF			0		0
POPTR_0001s24670	1	23920985	23923526	2.5	5	r	1	PF02466 PTHR15371 AT2G28900.1 ATOEP16-1 ATOEP16-L OEP16 OEP16-1 outer plastid envelope protein 16-1			0.98	0.97	0
POPTR_0001s24720	1	23964181	23967599	3.4	6	f	1	PF00069 PF07714 PTHR23258 KOG1187 AT1G07570.1 APK1 APK1A Protein kinase superfamily protein			0.49	0.23	0
POPTR_0001s24900	1	24176428	24179244	2.8	9	f	2	PF03152 PTHR12555 KOG1816 AT2G29070.2 Ubiquitin fusion degradation UFD1 family protein			1	0.95	0
POPTR_0001s25210	1	24398372	24402239	3.9	6	r	1	PF04116 PTHR11863 KOG0873 1.14.13.72 K14424 AT1G07420.1 ATSMO2 SMO2-1 sterol 4-alpha-methyl-oxidase 2-1			0.6	0.66	0
POPTR_0001s25230	1	24410317	24415593	5.3	14	f	1	PF02370 AT5G59210.1 myosin heavy chain-related			0		0
POPTR_0001s25340	1	24500526	24503898	3.4	1	f	1	PF12043 AT5G59020.1 Protein of unknown function (DUF3527)			0.15	0.73	0
POPTR_0001s25400	1	24529715	24532167	2.5	2	r	1	AT5G52370.1			1	0.96	0
POPTR_0001s25410	1	24535207	24537279	2.1	2	r	1	PF00091 PF03953 PTHR11588 KOG1375 K07375 AT5G62690.1 TUB2 tubulin beta chain 2			1	0.99	0
POPTR_0001s25430	1	24542198	24546976	4.8	4	r	1	PF00097 PTHR15315			0		0
POPTR_0001s25690	1	24733347	24738656	5.3	9	r	1	PF07690 PTHR11662 KOG2532 AT2G29650.1 ANTR1 PHT4;1 phosphate transporter 4;1			0		0
POPTR_0001s25700	1	24745708	24747190	1.5	0	f	1	PF00096 AT2G29660.1 zinc finger (C2H2 type) family protein			0.59	0.86	0
POPTR_0001s25790	1	24814718	24817658	2.9	4	r	1	PF00097 PTHR12183 KOG1039 AT3G47160.1 RING/U-box superfamily protein			0		0
POPTR_0001s25900	1	24982895	24985601	2.7	4	f	1	PF05686 PTHR12203 KOG2458 AT1G07220.1 Arabidopsis thaliana protein of unknown function (DUF821)			0		0
POPTR_0001s25910	1	24991359	24995613	4.3	8	f	1	PF09279 PF00388 PF00387 PF00168 PTHR10336 KOG0169 3.1.4.11 K05857 AT5G58700.1 ATPLC4 PLC4 phosphatidylinositol-speciwc phospholipase C4			0.58	0.64	0
POPTR_0001s25950	1	25028784	25033582	4.8	5	f	1	PTHR11638 KOG1051 AT2G29970.1 Double Clp-N motif-containing P-loop nucleoside triphosphate hydrolases superfamily protein			0.18	0.16	0
POPTR_0001s25990	1	25090653	25092746	2.1	3	f	1	PF10262 PTHR13544 KOG3286 AT3G47300.1 SELT SELT-like protein precursor			0.7	0.88	0
POPTR_0001s26020	1	25111507	25116662	5.2	5	r	7	PTHR21152 KOG2862 2.6.1.44 2.6.1.45 2.6.1.51 K00830 AT2G13360.2 AGT AGT1 SGAT alanine:glyoxylate aminotransferase			0.1	0.25	0
POPTR_0001s26130	1	25211256	25218595	7.3	9	f	1	PF02791 PF00628 PTHR22664 AT5G12400.1 DNA binding;zinc ion binding;DNA binding			0		0
POPTR_0001s26150	1	25233117	25235123	2	5	f	1	PF00179 PTHR11621 KOG0421 6.3.2.19 K06688 AT1G50490.1 UBC20 ubiquitin-conjugating enzyme 20			0.85	0.96	0
POPTR_0001s26200	1	25266957	25275454	8.5	10	r	1	PF07719 PF00515 PF00226 PTHR22904 KOG0624 AT5G12430.1 Heat shock protein DnaJ with tetratricopeptide repeat			0		0
POPTR_0001s26240	1	25291828	25295825	4	6	r	1	PF00642 PF00076 PTHR11224 AT3G21100.2 RNA-binding (RRM/RBD/RNP motifs) family protein			0.31	0.19	0
POPTR_0001s26520	1	25512359	25516076	3.7	1	r	1	PF00076 PTHR13976 K12898 AT3G20890.1 RNA-binding (RRM/RBD/RNP motifs) family protein			0.83	0.93	0
POPTR_0001s26540	1	25519743	25522683	2.9	4	f	1	PF02341 AT5G19855.1 Chaperonin-like RbcX protein			0.15	0.14	0
POPTR_0001s26560	1	25542126	25544153	2	0	f	1	PF00023 PF00642 PTHR14493 KOG1595 AT5G12850.1 CCCH-type zinc finger protein with ARM repeat domain			0		0
POPTR_0001s26610	1	25595969	25598966	3	2	r	1	PF08477 PF01926 PF06858 PF08155 PTHR11702 KOG1490 K06943 AT1G50920.1 Nucleolar GTP-binding protein			0.3	0.46	0
POPTR_0001s26620	1	25599146	25604449	5.3	9	f	1	PF03054 PTHR11933 KOG2805 2.8.1.- K00566 AT1G51310.1 transferases;tRNA (5-methylaminomethyl-2-thiouridylate)-methyltransferases			0		0
POPTR_0001s26690	1	25685682	25687070	1.4	0	f	1	PF04554			0.17	0.65	0
POPTR_0001s26810	1	25812320	25813765	1.4	3	f	1	PF00069 PF07714 PTHR23258 KOG1187 AT3G51990.1 Protein kinase superfamily protein			0		0
POPTR_0001s27130	1	26077110	26081576	4.5	1	r	1	PF07227 PTHR21736 AT3G63500.2 Protein of unknown function (DUF1423)			0		0
POPTR_0001s27420	1	26304675	26307272	2.6	3	r	2	AT3G08490.1			1	0.9	0
POPTR_0001s27600	1	26477597	26484430	6.8	8	r	1	PF01480 PF00076 PTHR23365 KOG3702 AT3G12640.1 RNA binding (RRM/RBD/RNP motifs) family protein			0		0
POPTR_0001s27630	1	26508070	26510783	2.7	5	r	2	PF01423 PTHR10553 KOG1781 K12626 AT2G03870.2 Small nuclear ribonucleoprotein family protein			0.8	0.94	0
POPTR_0001s27650	1	26517671	26519881	2.2	1	f	1	PF08573 PTHR23340 AT3G52115.1 ATCOM1 ATGR1 COM1 GR1 gamma response gene 1			0		0
POPTR_0001s27710	1	26568962	26571580	2.6	8	r	1	PF00067 PTHR19383 KOG0157 AT1G12740.1 CYP87A2 cytochrome P450 family 87 subfamily A polypeptide 2			0		0
POPTR_0001s27810	1	26693940	26702092	8.2	17	r	1	PF00226 PF00684 PF01556 PTHR11821 KOG0715 AT5G48030.1 GFA2 gametophytic factor 2			0		0
POPTR_0001s27930	1	26769182	26771683	2.5	2	f	1	AT5G12260.1			0		0
POPTR_0001s27960	1	26792458	26795646	3.2	4	f	1	PF00091 PF03953 PTHR11588 KOG1375 K07375 AT5G62690.1 TUB2 tubulin beta chain 2			0.98	0.83	0
POPTR_0001s28030	1	26831227	26837183	6	7	f	1	PF04031 PTHR15002 KOG2425 AT5G12220.1 las1-like family protein			0.46	0.23	0
POPTR_0001s28300	1	27071801	27072463	0.7	0	f	1	PF00642 AT5G12440.2 CCCH-type zinc fingerfamily protein with RNA-binding domain			0		0
POPTR_0001s28380	1	27193890	27197000	3.1	0	f	1	PF10189 PTHR13587 KOG4262 K13140 AT4G14590.1 emb2739 embryo defective 2739			0		0
POPTR_0001s28510	1	27277019	27279325	2.3	3	f	1	PF00481 PTHR13832 KOG0698 AT2G30020.1 Protein phosphatase 2C family protein			0.89	0.75	0
POPTR_0001s28550	1	27344609	27347391	2.8	3	f	1	PF00638 PTHR23138 KOG0864 AT2G30060.1 Pleckstrin homology (PH) domain superfamily protein			1	1	0
POPTR_0001s28590	1	27358779	27372192	13.4	22	f	1	PF01591 PF00300 PTHR10606 KOG0234 2.7.1.105 3.1.3.46 K01103 AT1G07110.1 ATF2KP F2KP FKFBP fructose-2 6-bisphosphatase			0.37	0.54	0
POPTR_0001s28620	1	27384988	27386991	2	1	r	1	PF02535 PTHR11040 KOG1558 AT2G30080.1 ATZIP6 ZIP6 ZIP metal ion transporter family			0		0
POPTR_0001s28920	1	27658942	27662176	3.2	1	f	1	PF00153 PTHR11896 KOG0760 K03454 AT1G07030.1 Mitochondrial substrate carrier family protein			0.76	0.93	0
POPTR_0001s28990	1	27746858	27753030	6.2	18	r	2	PF00171 PTHR11699 KOG2450 1.2.1.27 K00140 AT2G14170.1 ALDH6B2 aldehyde dehydrogenase 6B2			0.2	0.36	0
POPTR_0001s29080	1	27833560	27835834	2.3	1	r	2	PF00139 PF00069 PF07714 PTHR23258 KOG1187 AT5G10530.1 Concanavalin A-like lectin protein kinase family protein			0.29	0.44	0
POPTR_0001s29220	1	27956050	27962972	6.9	9	f	1	PF04931 PTHR13213 KOG1926 2.7.7.7 K02331 AT5G64420.1 DNA polymerase V family			0		0
POPTR_0001s29240	1	27967492	27969081	1.6	0	r	1	PF00439 PTHR22880 AT1G73150.1 GTE3 global transcription factor group E3			0.3	0.73	0
POPTR_0001s29350	1	28067077	28070167	3.1	2	f	1	PF02518 PF00183 PTHR11528 KOG0019 K04079 AT5G56000.1 AtHsp90.4 Hsp81.4 HEAT SHOCK PROTEIN 81.4			1	1	0
POPTR_0001s29470	1	28134664	28138996	4.3	7	f	1	PTHR14326:SF2 AT4G17000.1			0.05	0.01	0
POPTR_0001s29580	1	28211067	28212788	1.7	0	f	1	AT4G33740.2			0.52	0.76	0
POPTR_0001s29590	1	28213094	28215185	2.1	1	r	1	PF06219 AT1G10020.1 Protein of unknown function (DUF1005)			0.39	0.18	0
POPTR_0001s29610	1	28240835	28244256	3.4	2	f	1	AT2G16270.1			0.58	0.51	0
POPTR_0001s29620	1	28257136	28286520	29.4	56	f	1	PF02985 PF11865 PF02259 PF07719 PF08771 PF00454 PF02260 PTHR11139 KOG0891 K07203 AT1G50030.1 TOR target of rapamycin			0.36	0.34	0
POPTR_0001s29700	1	28329085	28333393	4.3	6	r	2	AT1G17870.1 ATEGY3 EGY3 ethylene-dependent gravitropism-deficient and yellow-green-like 3			0.21	0.19	0
POPTR_0001s29880	1	28468077	28469790	1.7	3	r	1	PTHR11802 AT1G73270.1 scpl6 serine carboxypeptidase-like 6			0.27	0.31	0
POPTR_0001s30270	1	28801019	28804261	3.2	4	f	1	PF03000 AT2G14820.1 NPY2 Phototropic-responsive NPH3 family protein			0		0
POPTR_0001s30450	1	28907251	28910861	3.6	2	r	1	PF01535 PTHR10483 AT5G02860.1 Pentatricopeptide repeat (PPR) superfamily protein			0.17	0.1	0
POPTR_0001s30490	1	28978724	28984702	6	9	f	1	PF00400 PTHR22850 KOG0266 AT4G34280.1 transducin family protein / WD-40 repeat family protein			0.23	0.3	0
POPTR_0001s30570	1	29064678	29070547	5.9	7	f	1	PF00628 PF00046 PTHR19418 KOG4299 AT3G19510.1 HAT3.1 Homeodomain-like protein with RING/FYVE/PHD-type zinc finger domain			0.24	0.3	0
POPTR_0001s30590	1	29076903	29078551	1.6	1	r	1	AT1G24625.1 ZFP7 zinc finger protein 7			0		0
POPTR_0001s30600	1	29081832	29084277	2.4	3	r	2	AT2G15000.2			0.66	0.9	0
POPTR_0001s30610	1	29084850	29090028	5.2	9	r	1	AT4G34260.1 FUC95A 1 2-alpha-L-fucosidases			0.3	0.42	0
POPTR_0001s30680	1	29158423	29159155	0.7	0	f	1	PF04450 AT2G15220.1 Plant basic secretory protein (BSP) family protein			0.99	0.91	0
POPTR_0001s30740	1	29214567	29219391	4.8	9	r	1	PF05216 PTHR12841 KOG3012 AT2G15240.1 UNC-50 family protein			0.14	0.13	0
POPTR_0001s30900	1	29314515	29318341	3.8	6	f	2	PF04199 AT4G35220.1 Cyclase family protein			1	0.98	0
POPTR_0001s30920	1	29350522	29352445	1.9	3	r	1	PF00134 PF02984 PTHR10177 KOG0656 AT4G34160.1 CYCD3 CYCD3;1 CYCLIN D3;1			0.67	0.88	0
POPTR_0001s30990	1	29404045	29405402	1.4	0	f	1	PF00560 PTHR23258 AT4G06744.1 Leucine-rich repeat (LRR) family protein			0		0
POPTR_0001s31430	1	29733626	29734396	0.8	0	r	1	AT1G15190.1 Fasciclin-like arabinogalactan family protein			0		0
POPTR_0001s31490	1	29792010	29798834	6.8	11	f	1	PF04810 PF04811 PF08033 PF04815 PF00626 PTHR11141 KOG1986 K14006 AT1G05520.1 Sec23/Sec24 protein transport family protein			0.35	0.3	0
POPTR_0001s31660	1	30025128	30027606	2.5	2	r	1	PF10545 KOG4282 AT1G76890.2 AT-GT2 GT2 Duplicated homeodomain-like superfamily protein			0		0
POPTR_0001s31900	1	30289427	30292109	2.7	5	f	1	PF00076 PTHR23365 KOG4209 AT5G65260.1 RNA-binding (RRM/RBD/RNP motifs) family protein			0.9	0.92	0
POPTR_0001s32140	1	30546716	30549250	2.5	2	f	1	PF00173 PTHR19359 KOG0537 AT2G32720.1 ATCB5-B B5 #4 CB5-B cytochrome B5 isoform B			0.73	0.92	0
POPTR_0001s32220	1	30622855	30625677	2.8	1	r	1	PF00069 PF07714 PTHR23258 KOG1187 AT2G32800.1 AP4.3A protein kinase family protein			0		0
POPTR_0001s32330	1	30703623	30708571	4.9	6	r	1	AT2G04235.1			0		0
POPTR_0001s32820	1	31122789	31124639	1.9	1	f	1	PF03016 PTHR11062 KOG1021 AT4G13990.1 Exostosin family protein			0		0
POPTR_0001s33410	1	31593599	31601260	7.7	10	f	1	PF02213 AT1G24300.1 GYF domain-containing protein			0.13	0.15	0
POPTR_0001s33430	1	31629015	31636515	7.5	12	f	1	PF02213 KOG1862 AT1G24300.1 GYF domain-containing protein			0		0
POPTR_0001s33460	1	31654190	31657930	3.7	6	r	3	PF01842 AT3G01990.1 ACR6 ACT domain repeat 6			0.7	0.64	0
POPTR_0001s33730	1	31902643	31903961	1.3	0	r	1	PF00268 PTHR23409 KOG1567 1.17.4.1 K10808 AT3G27060.1 ATTSO2 TSO2 Ferritin/ribonucleotide reductase-like family protein			0.87	0.96	0
POPTR_0001s33870	1	32022114	32028152	6	12	r	1	PF07728 PF00004 PTHR23074 KOG0740 AT3G27120.1 P-loop containing nucleoside triphosphate hydrolases superfamily protein			0		0
POPTR_0001s33920	1	32082244	32086219	4	5	f	1	PF00654 PF00571 PTHR11689 KOG0474 AT3G27170.1 ATCLC-B CLC-B chloride channel B			0		0
POPTR_0001s34050	1	32189163	32191352	2.2	2	r	1	PF03140 AT3G50160.1 Plant protein of unknown function (DUF247)			0		0
POPTR_0001s34060	1	32202142	32203611	1.5	0	r	1	PF03140 AT3G50160.1 Plant protein of unknown function (DUF247)			0		0
POPTR_0001s34120	1	32262726	32268178	5.5	4	f	1	PF00023 PTHR18958 KOG4412 AT5G14230.1			0		0
POPTR_0001s34130	1	32269185	32272132	2.9	7	r	2	PF01765 PTHR20982 KOG4759 K02838 AT3G01800.1 Ribosome recycling factor			0.84	0.94	0
POPTR_0001s34180	1	32309841	32314679	4.8	10	f	1	PF01399 PTHR10758 KOG2582 K12177 AT5G14250.1 COP13 CSN3 FUS11 Proteasome component (PCI) domain protein			0		0
POPTR_0001s34410	1	32560535	32562052	1.5	5	f	1	PF05562 AT1G29390.1 COR314-TM2 COR413IM2 cold regulated 314 thylakoid membrane 2			0.53	0.58	0
POPTR_0001s34440	1	32574147	32582338	8.2	9	f	1	PF06972 PTHR12758 AT1G29350.1 Kinase-related protein of unknown function (DUF1296)			0.42	0.43	0
POPTR_0001s34550	1	32739196	32741373	2.2	1	f	1	PF00892 PF03151 PTHR13080 AT4G18210.1 ATPUP10 PUP10 purine permease 10			0		0
POPTR_0001s34560	1	32744111	32746313	2.2	4	r	1	PF08660 PTHR12154 KOG3339 2.4.1.141 K07441 AT4G18230.1			0.98	0.98	0
POPTR_0001s34600	1	32805916	32810834	4.9	4	r	1	PF00642 PF00076 PTHR14398 AT3G27700.1 zinc finger (CCCH-type) family protein / RNA recognition motif (RRM)-containing protein			0.07	0.07	0
POPTR_0001s34610	1	32845064	32846623	1.6	1	f	1	PF00097 PTHR14155 AT5G40250.1 RING/U-box superfamily protein			0		0
POPTR_0001s34780	1	33017840	33019074	1.2	1	f	1	PF02834 AT5G40190.1 RNA ligase/cyclic nucleotide phosphodiesterase family protein			0.91	0.27	0
POPTR_0001s34840	1	33069389	33073801	4.4	3	f	1	AT1G74860.1			0.56	0.63	0
POPTR_0001s34890	1	33116562	33119300	2.7	7	f	2	PF10178 KOG4828 K11877 AT5G14710.1			0.98	0.86	0
POPTR_0001s34900	1	33120362	33125797	5.4	13	r	2	PF04153 PTHR23326 K12605 AT5G59710.1 AtVIP2 VIP2 VIRE2 interacting protein 2			0.08	0.15	0
POPTR_0001s34970	1	33237238	33245613	8.4	14	r	1	AT3G27930.1			0.57	0.56	0
POPTR_0001s35000	1	33283665	33285429	1.8	4	r	1	AT3G01560.1 Protein of unknown function (DUF1421)			0.28	0.12	0
POPTR_0001s35030	1	33294804	33299164	4.4	1	r	1	PF07690 PTHR10074 KOG2533 AT5G14570.1 ATNRT2.7 NRT2.7 high affinity nitrate transporter 2.7			0.21	0.16	0
POPTR_0001s35080	1	33359514	33365999	6.5	14	f	1	PF00180 PTHR11822 KOG1526 1.1.1.42 K00031 AT5G14590.1 Isocitrate/isopropylmalate dehydrogenase family protein			0.74	0.67	0
POPTR_0001s35310	1	33640708	33653589	12.9	20	r	2	AT5G40450.1			0.03	0.07	0
POPTR_0001s35370	1	33723959	33725567	1.6	1	r	1	AT3G09580.1 FAD/NAD(P)-binding oxidoreductase family protein			0		0
POPTR_0001s35880	1	34311515	34314558	3	6	r	1	PF11594 PTHR13871:SF2 AT3G01680.1			0.25	0.34	0
POPTR_0001s35940	1	34407413	34408587	1.2	2	f	1	ID=PAC:18234991;Name=POPTR_0001s35940.1;pacid=18234991;longest=1;Parent=POPTR_0001s35940			0		0
POPTR_0001s36030	1	34511224	34517860	6.6	9	r	1	PF08241 PF08242 PF12589 PTHR12734 KOG1541 AT5G57280.1 S-adenosyl-L-methionine-dependent methyltransferases superfamily protein			0		0
POPTR_0001s36130	1	34622585	34630622	8	13	r	2	AT5G40740.1			0		0
POPTR_0001s36320	1	34863189	34867557	4.4	2	f	1	PF00023 PTHR18958 KOG4412 AT3G01750.1 Ankyrin repeat family protein			0.22	0.16	0
POPTR_0001s36350	1	34902068	34903045	1	0	r	1	PF03798 AT5G14280.1 DNA-binding storekeeper protein-related			0		0
POPTR_0001s36410	1	34978966	34981385	2.4	1	r	1	PTHR19383 AT5G25120.1 CYP71B11 ytochrome p450 family 71 subfamily B polypeptide 11			0		0
POPTR_0001s36580	1	35233588	35239124	5.5	10	r	1	PF00899 PF05237 PF00581 PTHR10953 KOG2017 K11996 AT5G55130.1 CNX5 SIR1 co-factor for nitrate reductase and xanthine dehydrogenase 5			0.46	0.39	0
POPTR_0001s36690	1	35386847	35391759	4.9	3	f	2	PF01805 PTHR13161 KOG1847 AT5G55100.1 SWAP (Suppressor-of-White-APricot)/surp domain-containing protein			0		0
POPTR_0001s36780	1	35490689	35496750	6.1	4	f	1	PTHR11827 KOG1288 AT1G30450.1 ATCCC1 CCC1 HAP5 cation-chloride co-transporter 1			0.29	0.14	0
POPTR_0001s36870	1	35623640	35628024	4.4	5	r	1	PF02714 PTHR13018 KOG1134 AT1G30360.1 ERD4 Early-responsive to dehydration stress protein (ERD4)			0.64	0.51	0
POPTR_0001s36880	1	35643204	35654324	11.1	9	f	1	AT2G34640.1 HMR PTAC12 plastid transcriptionally active 12			0		0
POPTR_0001s36900	1	35677397	35684588	7.2	14	f	1	PF02362 PF06507 PF02309 AT1G30330.1 ARF6 auxin response factor 6			0		0
POPTR_0001s37020	1	35839965	35843787	3.8	5	r	1	PF00091 PF12327 K03531 AT5G55280.1 ATFTSZ1-1 CPFTSZ FTSZ1-1 homolog of bacterial cytokinesis Z-ring protein FTSZ 1-1			0.68	0.66	0
POPTR_0001s37120	1	35944758	35950742	6	15	f	1	PF00225 PF06548 PTHR16012 KOG4280 AT3G20150.1 Kinesin motor family protein			0		0
POPTR_0001s37160	1	36021194	36028258	7.1	8	r	1	PF03009 PTHR23344 KOG2258 AT4G26690.1 GPDL2 MRH5 SHV3 PLC-like phosphodiesterase family protein			0.3	0.41	0
POPTR_0001s37170	1	36057557	36064676	7.1	8	r	1	PF03009 PTHR23344 KOG2258 AT5G55480.1 SVL1 SHV3-like 1			0.2	0.24	0
POPTR_0001s37200	1	36161107	36164309	3.2	2	f	3	PF00168 AT5G55530.2 Calcium-dependent lipid-binding (CaLB domain) family protein			0.9	0.75	0
POPTR_0001s37560	1	36537303	36537971	0.7	0	r	1	AT3G13175.1			0.98	0.82	0
POPTR_0001s37730	1	36785914	36798515	12.6	14	f	2	PF06025 PF00627 PF02809 PF00632 PTHR11254 KOG0939 AT1G55860.1 UPL1 ubiquitin-protein ligase 1			0		0
POPTR_0001s37840	1	36933302	36936452	3.2	6	f	1	PF03169 PTHR22601 KOG2262 AT4G26590.1 ATOPT5 OPT5 oligopeptide transporter 5			0		0
POPTR_0001s38300	1	37388952	37391714	2.8	1	r	1	PF00071 PF08477 PTHR11708 KOG0087 K07976 AT5G60860.1 AtRABA1f RABA1f RAB GTPase homolog A1F			0.97	0.97	0
POPTR_0001s38880	1	38117211	38124105	6.9	11	r	1	PF00168 PTHR16122 AT1G53590.1 NTMC2T6.1 NTMC2TYPE6.1 Calcium-dependent lipid-binding (CaLB domain) family protein			0		0
POPTR_0001s39020	1	38264116	38270242	6.1	9	f	1	PF00069 PTHR11295 KOG0660 AT3G14720.1 ATMPK19 MPK19 MAP kinase 19			0.29	0.25	0
POPTR_0001s39920	1	39173308	39175256	1.9	0	f	1	PF00264 PF12142 PF12143 PTHR11474			0.43	0.79	0
POPTR_0001s39940	1	39214156	39216045	1.9	0	f	1	PF00264 PF12142 PF12143 PTHR11474			0.45	0.78	0
POPTR_0001s40250	1	39615592	39621858	6.3	10	f	1	PF00311 4.1.1.31 K01595 AT3G14940.1 ATPPC3 PPC3 phosphoenolpyruvate carboxylase 3			0.14	0.14	0
POPTR_0001s40270	1	39637924	39641332	3.4	7	f	4	PF00244 PTHR18860 KOG0841 AT2G42590.2 GF14 MU GRF9 general regulatory factor 9			1.27	1.06	0
POPTR_0001s40310	1	39669369	39674371	5	6	r	1	PF07719 PF00515 PF07721 PF00085 PTHR22904 KOG0907 AT1G53300.1 TTL1 tetratricopetide-repeat thioredoxin-like 1			0.35	0.2	0
POPTR_0001s40740	1	40317294	40318140	0.8	1	r	1	AT5G53930.1			0		0
POPTR_0001s40980	1	40546862	40555293	8.4	11	f	1	PF00596 PF00702 PTHR20371 KOG2631 3.1.3.77 K09880 AT5G53850.2 haloacid dehalogenase-like hydrolase family protein			0		0
POPTR_0001s41190	1	40834447	40835894	1.4	2	f	2	PF00085 PTHR10438 KOG0910 AT3G15360.1 ATHM4 ATM4 TRX-M4 thioredoxin M-type 4			0.74	0.42	0
POPTR_0001s41410	1	41024742	41027278	2.5	3	r	1	PF06749 AT3G15480.1 Protein of unknown function (DUF1218)			1	0.99	0
POPTR_0001s41620	1	41346587	41348890	2.3	0	f	1	PF00069 PF07714 PTHR23258 KOG1187 AT5G54380.1 THE1 protein kinase family protein			0		0
POPTR_0001s42390	1	42257048	42262246	5.2	5	f	1	PF00931 PF00560 PTHR23154 KOG4658 AT4G27190.1 NB-ARC domain-containing disease resistance protein			0		0
POPTR_0001s42410	1	42374513	42376875	2.4	1	f	1	PF00931 PF00560 KOG4658 AT4G27190.1 NB-ARC domain-containing disease resistance protein			0		0
POPTR_0001s42480	1	42450719	42451837	1.1	2	f	1	ID=PAC:18238211;Name=POPTR_0001s42480.1;pacid=18238211;longest=1;Parent=POPTR_0001s42480			0		0
POPTR_0001s42700	1	42737658	42742298	4.6	8	f	2	PF04137 PTHR12613 KOG2608 AT1G72280.1 AERO1 ERO1 endoplasmic reticulum oxidoreductins 1			0		0
POPTR_0001s42710	1	42743162	42748459	5.3	13	r	1	PF00225 PTHR16012 KOG4280 AT1G72250.2 Di-glucose binding protein with Kinesin motor domain			0		0
POPTR_0001s42720	1	42750513	42758880	8.4	12	r	1	PF04760 PF00009 PF01926 PF03144 PF11987 PTHR23115 KOG1145 AT1G17220.1 FUG1 Translation initiation factor 2 small GTP-binding protein			0		0
POPTR_0001s42780	1	42806461	42808374	1.9	1	f	1	PF02798 PF00043 PTHR11260 KOG0406 AT1G17180.1 ATGSTU25 GSTU25 glutathione S-transferase TAU 25			0.65	0.87	0
POPTR_0001s43020	1	43077435	43079071	1.6	2	r	1	PTHR12183 KOG1100 AT3G12920.1 SBP (S-ribonuclease binding protein) family protein			0		0
POPTR_0001s43380	1	43421076	43440313	19.2	54	r	1	PF02985 PTHR12609 KOG1820 AT2G35630.1 GEM1 MOR1 ARM repeat superfamily protein			0.14	0.12	0
POPTR_0001s43490	1	43614620	43620927	6.3	7	f	1	PF00931 PF00560 KOG4658 AT1G61180.2 LRR and NB-ARC domains-containing disease resistance protein			0		0
POPTR_0001s43660	1	43917551	43922912	5.4	2	r	1	PF00931 PF00560 KOG4658 AT4G27190.1 NB-ARC domain-containing disease resistance protein			0		0
POPTR_0001s44440	1	44859297	44861329	2	2	f	5	PF11976 PF00240 PF07708 PTHR10666 KOG0005 K08770 AT4G05320.2 UBQ10 polyubiquitin 10			0.98	0.78	0
POPTR_0001s44520	1	44912494	44918998	6.5	14	r	1	PF00085 PF07970 PTHR10984 AT3G20560.1 ATPDI12 ATPDIL5-3 PDI12 PDIL5-3 PDI-like 5-3			0.24	0.22	0
POPTR_0001s44980	1	45297316	45310205	12.9	12	r	1	PF11707 KOG1791 AT4G27010.1			0		0
POPTR_0001s45160	1	45574788	45576698	1.9	1	f	1	PF02458 AT5G17540.1 HXXXD-type acyl-transferase family protein			0.33	0.77	0
POPTR_0001s45210	1	45644594	45648046	3.5	1	f	1	PF02458 AT5G17540.1 HXXXD-type acyl-transferase family protein			0		0
POPTR_0001s45520	1	46029605	46032942	3.3	2	f	1	PF01545 PTHR11562 KOG1483 AT2G46800.2 ATCDF1 ATMTP1 MTP1 ZAT ZAT1 zinc transporter of Arabidopsis thaliana			0.41	0.51	0
POPTR_0001s45820	1	46320231	46322082	1.9	2	r	1	PF00347 PTHR11655 KOG3255 K02940 AT1G33140.1 PGY2 Ribosomal protein L6 family			1	0.96	0
POPTR_0001s45870	1	46371625	46376279	4.7	2	r	1	PTHR14645 KOG4282 AT1G76890.2 AT-GT2 GT2 Duplicated homeodomain-like superfamily protein			0		0
POPTR_0001s46000	1	46511546	46515509	4	10	r	1	PF05922 PF00082 PF02225 PTHR10795 AT4G10520.1 Subtilase family protein			0.47	0.41	0
POPTR_0001s46800	1	47197403	47204324	6.9	8	r	1	PF02370 PF07046 KOG0110 AT2G34780.1 EMB1611 MEE22 maternal effect embryo arrest 22			0		0
POPTR_0001s46910	1	47259509	47261329	1.8	0	f	1	PF01565 PF08031 PTHR11748 KOG1231 AT5G44440.1 FAD-binding Berberine family protein			0		0
POPTR_0001s47050	1	47379445	47380500	1.1	0	r	1	PF07859 PTHR23024 KOG1515 AT2G45600.1 alpha/beta-Hydrolases superfamily protein			0		0
POPTR_0001s47530	1	47686403	47692130	5.7	14	f	1	PF03765 PF00650 PTHR23324 KOG1471 AT1G55690.2 Sec14p-like phosphatidylinositol transfer family protein			0.54	0.48	0
POPTR_0001s47630	1	47779314	47785384	6.1	2	r	1	AT5G56240.1			0		0
POPTR_0001s47650	1	47800371	47804756	4.4	3	r	1	AT4G26450.1			0		0
POPTR_0001s47820	1	48183009	48187455	4.4	2	f	1	PF00931 PF00560 PTHR23154 KOG4658 AT4G27190.1 NB-ARC domain-containing disease resistance protein			0.26	0.08	0
POPTR_0001s47840	1	48246026	48252674	6.6	4	f	1	PF00931 PF00560 KOG4658 AT4G26090.1 RPS2 NB-ARC domain-containing disease resistance protein			0		0
POPTR_0002s00310	2	57021	60669	3.6	2	f	1	PF02151 AT5G25070.1			0		0
POPTR_0002s00400	2	113428	117901	4.5	11	r	1	PF04784 PTHR23054 AT1G76620.1 Protein of unknown function DUF547			0		0
POPTR_0002s00660	2	292742	295691	2.9	4	r	1	PF01370 PF01073 PTHR10366 KOG1430 AT2G33630.1 NAD(P)-binding Rossmann-fold superfamily protein			0.28	0.45	0
POPTR_0002s00720	2	317870	319501	1.6	3	r	1	PF08246 PF00112 PTHR12411 KOG1542 3.4.22.- K01376 AT1G20850.1 XCP2 xylem cysteine peptidase 2			0		0
POPTR_0002s00840	2	390665	393456	2.8	9	f	1	PF00044 PF02800 PTHR10836 KOG0657 1.2.1.13 K05298 AT1G42970.1 GAPB glyceraldehyde-3-phosphate dehydrogenase B subunit			0		0
POPTR_0002s01050	2	541702	554917	13.2	38	f	3	PF12349 PTHR10796 KOG1933 K12385 AT4G38350.1 Patched family protein			0.1	0.14	0
POPTR_0002s01170	2	615844	619682	3.8	2	f	1	PF00501 PTHR11968 KOG1176 AT1G20560.1 AAE1 acyl activating enzyme 1			0		0
POPTR_0002s01250	2	650914	657566	6.7	12	f	2	PF00400 PTHR14205 KOG1007 AT1G20540.1 Transducin/WD40 repeat-like superfamily protein			0.94	0.93	0
POPTR_0002s01300	2	685219	688233	3	3	f	1	PF04783 PF04782 PTHR21450 AT4G35240.1 Protein of unknown function (DUF630 and DUF632)			0		0
POPTR_0002s01450	2	762633	765539	2.9	0	f	1	PF04433 PF01593 PTHR10742 KOG0029 1.-.-.- K11450 AT1G62830.1 ATLSD1 ATSWP1 LDL1 LSD1 SWP1 LSD1-like 1			0		0
POPTR_0002s01460	2	769316	771681	2.4	1	f	1	AT1G20450.1 ERD10 LTI29 LTI45 Dehydrin family protein			0.77	0.91	0
POPTR_0002s02300	2	1290519	1295258	4.7	12	r	1	PF11961 PF05003 AT1G30755.1 Protein of unknown function (DUF668)			0		0
POPTR_0002s02570	2	1465324	1473980	8.7	23	r	2	PF03159 PF00098 PTHR12341 KOG2044 AT1G75660.1 AtXRN3 XRN3 5'-3' exoribonuclease 3			0		0
POPTR_0002s02600	2	1501033	1506872	5.8	6	r	2	PF04508 PF05911 AT1G47900.2 Plant protein of unknown function (DUF869)			0.06	0.07	0
POPTR_0002s02630	2	1553771	1559572	5.8	13	f	1	PF02362 PF06507 PF02309 K14486 AT1G19850.1 ARF5 IAA24 MP Transcriptional factor B3 family protein / auxin-responsive factor AUX/IAA-related			0.15	0.33	0
POPTR_0002s02810	2	1710229	1717094	6.9	16	r	1	PF00415 PTHR22870 KOG1427 AT1G19880.1 Regulator of chromosome condensation (RCC1) family protein			0.4	0.59	0
POPTR_0002s02850	2	1733234	1734960	1.7	0	r	1	PF07250 PF09118 AT1G19900.1 glyoxal oxidase-related protein			0		0
POPTR_0002s02860	2	1753036	1762184	9.1	9	f	2	PF04433 PF01593 PTHR10742 KOG0029 AT4G16310.1 LDL3 LSD1-like 3			0		0
POPTR_0002s02890	2	1779105	1782479	3.4	0	r	1	PF08263 PF00560 PF00069 PF07714 PTHR23258 KOG1187 AT1G75640.1 Leucine-rich receptor-like protein kinase family protein			0		0
POPTR_0002s03130	2	1935955	1937782	1.8	0	r	1	PF02190 PTHR23327 AT1G75460.1 ATP-dependent protease La (LON) domain protein			0		0
POPTR_0002s03320	2	2031114	2033733	2.6	2	f	2	PF09685 AT1G04940.1 TIC20 translocon at the inner envelope membrane of chloroplasts 20			0.99	0.82	0
POPTR_0002s03340	2	2057545	2061245	3.7	2	r	1	PF00069 PTHR11295 KOG0660 2.7.11.24 K04371 AT1G10210.1 ATMPK1 MPK1 mitogen-activated protein kinase 1			0.4	0.22	0
POPTR_0002s03380	2	2092385	2096694	4.3	6	f	2	AT1G27660.1 basic helix-loop-helix (bHLH) DNA-binding superfamily protein			0.29	0.25	0
POPTR_0002s03430	2	2118888	2122298	3.4	7	r	1	PF06090 PTHR14456 KOG4749 AT1G22100.1 Inositol-pentakisphosphate 2-kinase family protein			0.37	0.3	0
POPTR_0002s03600	2	2239478	2241777	2.3	3	f	1	PF00646 PF01167 PTHR16517 KOG2502 AT1G47270.2 AtTLP6 TLP6 tubby like protein 6			0.8	0.54	0
POPTR_0002s03670	2	2274475	2275742	1.3	1	f	1	ID=PAC:18244536;Name=POPTR_0002s03670.1;pacid=18244536;longest=1;Parent=POPTR_0002s03670			0.19	0.16	0
POPTR_0002s03770	2	2344706	2346466	1.8	2	r	1	PF07933 PTHR12847 KOG2500 AT1G03900.1 ATNAP4 NAP4 non-intrinsic ABC protein 4			0.63	0.57	0
POPTR_0002s03780	2	2346694	2348517	1.8	3	f	3	PF04135 PTHR13305 KOG3503 K11130 AT2G20490.1 EDA27 NOP10 nucleolar RNA-binding Nop10p family protein			0.96	0.89	0
POPTR_0002s03790	2	2349171	2358079	8.9	18	f	1	PF05817 PTHR12640 KOG2447 AT4G21150.1 HAP6 ribophorin II (RPN2) family protein			0.41	0.48	0
POPTR_0002s03810	2	2365216	2369786	4.6	7	r	1	PF03141 PF08241 PF08242 AT1G04430.2 S-adenosyl-L-methionine-dependent methyltransferases superfamily protein			0.58	0.62	0
POPTR_0002s03860	2	2416771	2418411	1.6	0	r	1	PF04852 AT1G07090.1 LSH6 Protein of unknown function (DUF640)			0.91	0.97	0
POPTR_0002s03890	2	2440339	2443797	3.5	1	r	1	PF07498 PTHR11939:SF2 AT1G06190.1 Rho termination factor			0.79	0.91	0
POPTR_0002s04230	2	2650889	2654036	3.1	6	r	1	PF03130 PF02985 PTHR12697 KOG0567 1.14.99.29 K06072 AT3G58180.1 ARM repeat superfamily protein			0		0
POPTR_0002s04320	2	2702488	2704041	1.6	0	f	1	PF00067 PTHR19383 KOG0157 AT3G48520.1 CYP94B3 cytochrome P450 family 94 subfamily B polypeptide 3			0		0
POPTR_0002s04340	2	2712859	2714525	1.7	0	f	1	PF00067 PTHR19383 KOG0157 AT3G48520.1 CYP94B3 cytochrome P450 family 94 subfamily B polypeptide 3			0.82	0.95	0
POPTR_0002s04360	2	2720936	2723380	2.4	2	r	1	PF04576 AT2G30690.1 Protein of unknown function DUF593			0		0
POPTR_0002s04420	2	2770324	2772732	2.4	3	f	1	PF00203 PTHR11880 KOG0898 K02958 AT5G09500.1 Ribosomal protein S19 family protein			1	0.97	0
POPTR_0002s04590	2	2868940	2870372	1.4	3	f	1	PF02309 K14484 AT5G43700.1 ATAUX2-11 IAA4 AUX/IAA transcriptional regulator family protein			0		0
POPTR_0002s04600	2	2871789	2873896	2.1	4	r	1	PF00436 PTHR10302 AT1G47720.1 OSB1 Primosome PriB/single-strand DNA-binding			0		0
POPTR_0002s04610	2	2874697	2879914	5.2	9	f	1	PF01257 PTHR10371 KOG3196 1.6.5.3 1.6.99.3 K03943 AT4G02580.1 NADH-ubiquinone oxidoreductase 24 kDa subunit putative			0.41	0.6	0
POPTR_0002s04680	2	2921137	2929781	8.6	16	r	1	PF02263 PTHR10751 KOG2037 AT2G38840.1 Guanylate-binding family protein			0.41	0.3	0
POPTR_0002s04790	2	3021188	3024893	3.7	2	f	1	PF08241 PF08242 PTHR10108 KOG1540 K12502 AT3G63410.1 APG1 E37 IEP37 VTE3 S-adenosyl-L-methionine-dependent methyltransferases superfamily protein			0.56	0.57	0
POPTR_0002s04860	2	3076235	3094884	18.6	18	r	1	PF02138 PF00400 PTHR13743 KOG1788 AT4G02660.1 Beige/BEACH domain ;WD domain G-beta repeat protein			0.05	0.06	0
POPTR_0002s05060	2	3277138	3280656	3.5	5	f	1	PF00069 PF07714 PTHR23257 KOG0192 AT3G22750.1 Protein kinase superfamily protein			0.83	0.8	0
POPTR_0002s05380	2	3510944	3513164	2.2	1	f	2	PF00560 PTHR13824 KOG1909 AT3G63130.1 ATRANGAP1 RANGAP1 RAN GTPase activating protein 1			0.77	0.54	0
POPTR_0002s05670	2	3727154	3737359	10.2	5	r	1	PF00400 PTHR22838 KOG0293 AT5G08560.1 transducin family protein / WD-40 repeat family protein			0.6	0.64	0
POPTR_0002s05830	2	3831132	3836156	5	9	r	1	PF00169 AT2G30880.1 Pleckstrin homology (PH) domain-containing protein			0.64	0.48	0
POPTR_0002s05900	2	3896825	3899778	3	3	f	1	AT4G18260.1 Cytochrome b561/ferric reductase transmembrane protein family			0.68	0.45	0
POPTR_0002s05980	2	3959174	3961362	2.2	3	f	1	PF02042 AT1G06500.3			0.94	0.98	0
POPTR_0002s06060	2	4038617	4042404	3.8	7	f	1	PF00156 PTHR10210 KOG1448 AT2G42910.1 Phosphoribosyltransferase family protein			0.79	0.84	0
POPTR_0002s06070	2	4042502	4049513	7	12	r	1	PF00076 PF04059 PTHR10432 KOG4660 AT1G29400.2 AML5 ML5 MEI2-like protein 5			0.28	0.33	0
POPTR_0002s06080	2	4068178	4075691	7.5	9	f	1	PF00069 PF07714 PTHR11295 KOG0660 AT2G42880.1 ATMPK20 MPK20 MAP kinase 20			0.36	0.28	0
POPTR_0002s06130	2	4100781	4101936	1.2	2	r	1	PF00722 PF06955 2.4.1.207 K08235 AT4G14130.1 XTH15 XTR7 xyloglucan endotransglucosylase/hydrolase 15			0		0
POPTR_0002s06170	2	4134157	4136135	2	1	f	1	PF00067 PTHR19383 KOG0156 AT5G09970.1 CYP78A7 cytochrome P450 family 78 subfamily A polypeptide 7			0		0
POPTR_0002s06490	2	4330792	4342561	11.8	15	f	2	K12124 AT1G22770.1 FB GI gigantea protein (GI)			0.41	0.49	0
POPTR_0002s06570	2	4376645	4379924	3.3	6	f	1	PF00069 PF07714 PTHR11295 KOG0600 AT1G53050.1 Protein kinase superfamily protein			0		0
POPTR_0002s06680	2	4490558	4493497	2.9	5	r	1	PF00297 PTHR11363 KOG0746 K02925 AT1G43170.9 ARP1 emb2207 RP1 RPL3A ribosomal protein 1			1	0.96	0
POPTR_0002s06770	2	4544464	4553365	8.9	14	r	1	PF03033 PTHR11926 KOG1192 2.4.1.173 K05841 AT1G43620.2 TT15 UGT80B1 UDP-Glycosyltransferase superfamily protein			0.43	0.53	0
POPTR_0002s06800	2	4570987	4575653	4.7	3	f	2	PF00170 PF07716 PTHR22952:SF10 K14432 AT5G44080.1 Basic-leucine zipper (bZIP) transcription factor family protein			0.57	0.25	0
POPTR_0002s07170	2	4897952	4901785	3.8	1	f	1	PF08263 PF00560 PF00069 PF07714 PTHR23258 KOG1187 AT5G48940.1 Leucine-rich repeat transmembrane protein kinase family protein			0.15	0.1	0
POPTR_0002s07220	2	4926112	4930730	4.6	8	r	1	PF03619 PTHR23423 KOG2641 AT1G77220.1 Protein of unknown function (DUF300)			0		0
POPTR_0002s07320	2	4999872	5002724	2.9	7	f	1	PF03016 PTHR11062 KOG1021 AT1G21480.1 Exostosin family protein			0.46	0.36	0
POPTR_0002s07550	2	5150959	5157370	6.4	8	r	2	PF01842 PTHR13734:SF1 AT1G76990.2 ACR3 ACT domain repeat 3			0		0
POPTR_0002s07640	2	5219502	5224626	5.1	8	f	1	PF03141 PF08241 AT2G34300.1 S-adenosyl-L-methionine-dependent methyltransferases superfamily protein			1	0.98	0
POPTR_0002s07810	2	5352353	5361959	9.6	9	r	1	PF00642 PTHR23102 AT1G21580.1 Zinc finger C-x8-C-x5-C-x3-H type family protein			0.11	0.08	0
POPTR_0002s07930	2	5458482	5476379	17.9	16	f	1	PF07496 PF00856 PTHR22884 KOG1082 AT1G77300.1 ASHH2 CCR1 EFS SDG8 histone methyltransferases(H3-K4 specific);histone methyltransferases(H3-K36 specific)			0		0
POPTR_0002s07940	2	5483001	5488142	5.1	8	f	1	PTHR23172 KOG0431 AT1G21660.1 Chaperone DnaJ-domain superfamily protein			0.37	0.51	0
POPTR_0002s08180	2	5666674	5679197	12.5	25	f	2	PF00225 PTHR16012 KOG4280 AT1G21730.1 P-loop containing nucleoside triphosphate hydrolases superfamily protein			0.44	0.33	0
POPTR_0002s08240	2	5719526	5723456	3.9	11	f	2	PF00141 1.11.1.11 K00434 AT1G77490.1 TAPX thylakoidal ascorbate peroxidase			0.92	0.93	0
POPTR_0002s08390	2	5843378	5845163	1.8	2	f	1	PF03798 KOG4474 AT1G21790.1 TRAM LAG1 and CLN8 (TLC) lipid-sensing domain containing protein			0		0
POPTR_0002s08530	2	5962851	5965495	2.6	4	f	1	PF01476 PTHR23354:SF4 AT1G21880.2 LYM1 lysm domain GPI-anchored protein 1 precursor			0.53	0.66	0
POPTR_0002s08650	2	6058988	6061566	2.6	1	r	1	PF00155 PTHR11751 KOG0257 AT1G77670.1 Pyridoxal phosphate (PLP)-dependent transferases superfamily protein			0.93	0.95	0
POPTR_0002s08880	2	6249555	6254219	4.7	7	f	1	PF02493 PF01504 PTHR23086 KOG0229 2.7.1.68 K00889 AT1G21980.1 ATPIP5K1 ATPIPK1 PIP5K1 phosphatidylinositol-4-phosphate 5-kinase 1			0		0
POPTR_0002s08930	2	6310413	6314881	4.5	3	f	1	PF00174 PF03404 PF00173 PF00970 PF00175 PTHR19370 KOG0535 1.7.1.1 K00360 AT1G77760.1 GNR1 NIA1 NR1 nitrate reductase 1			0		0
POPTR_0002s08960	2	6338012	6343442	5.4	5	f	1	AT1G36990.1			0		0
POPTR_0002s09080	2	6424947	6430484	5.5	3	f	2	PF00464 PTHR11680 KOG2467 2.1.2.1 K00600 AT1G36370.1 SHM7 serine hydroxymethyltransferase 7			0.3	0.26	0
POPTR_0002s09190	2	6508565	6511390	2.8	3	r	2	PF08241 PF08242 PTHR13069 KOG1331 AT1G36310.2 S-adenosyl-L-methionine-dependent methyltransferases superfamily protein			0.91	0.85	0
POPTR_0002s09230	2	6540034	6550721	10.7	12	f	4	KOG0978 AT1G22060.1			0.06	0.12	0
POPTR_0002s09250	2	6556318	6558666	2.3	1	r	1	PF00646 PF01344 PF07646 PTHR23230 AT1G22040.1 Galactose oxidase/kelch repeat superfamily protein			0.15	0.14	0
POPTR_0002s09330	2	6625000	6638873	13.9	30	r	2	PF00289 PF02786 PF02785 PF00364 PF08326 PF01039 PTHR18866 KOG0368 6.3.4.14 6.4.1.2 K11262 AT1G36160.2 ACC1 AT-ACC1 EMB22 GK PAS3 acetyl-CoA carboxylase 1			0.17	0.14	0
POPTR_0002s09410	2	6701300	6709882	8.6	8	r	1	PTHR10887 KOG1801 AT4G30100.1 P-loop containing nucleoside triphosphate hydrolases superfamily protein			0.13	0.21	0
POPTR_0002s09430	2	6721690	6724120	2.4	4	f	2	PF00149 PTHR13315 KOG3662			0.28	0.32	0
POPTR_0002s09440	2	6726014	6730031	4	6	r	1	PF00933 PF01915 AT1G78060.1 Glycosyl hydrolase family protein			0		0
POPTR_0002s09470	2	6754375	6759077	4.7	8	f	1	PF00400 PF10313 PTHR22847 KOG0266 AT1G78070.1 Transducin/WD40 repeat-like superfamily protein			0		0
POPTR_0002s09500	2	6775466	6779942	4.5	12	r	1	PF07970 PTHR10984 KOG2667 AT1G36050.2 Endoplasmic reticulum vesicle transporter protein			0		0
POPTR_0002s09520	2	6819740	6820711	1	0	f	1	PF00646 AT1G78100.1 F-box family protein			0		0
POPTR_0002s09930	2	7120289	7123581	3.3	3	f	1	PF00646 PTHR23125 AT4G08980.4 FBW2 F-BOX WITH WD-40 2			0.89	0.75	0
POPTR_0002s09950	2	7136413	7140908	4.5	4	f	1	PF01474 PTHR21337 2.5.1.54 K01626 AT1G22410.1 Class-II DAHP synthetase family protein			0		0
POPTR_0002s09970	2	7156328	7158584	2.3	5	r	1	PF01092 PTHR11502 KOG1646 K02991 AT5G10360.1 EMB3010 RPS6B Ribosomal protein S6e			1	0.97	0
POPTR_0002s10310	2	7400910	7404547	3.6	2	r	1	PF07723 PTHR23125 KOG1947 AT5G49980.1 AFB5 auxin F-box protein 5			0		0
POPTR_0002s10670	2	7745208	7749984	4.8	5	r	1	PF00249 PTHR10641 AT1G09710.2 Homeodomain-like superfamily protein			0.59	0.64	0
POPTR_0002s10870	2	7887912	7891614	3.7	2	f	1	PF05201 PF01488 PF03807 PF00745 1.2.1.70 K02492 AT1G58290.1 HEMA1 Glutamyl-tRNA reductase family protein			0.14	0.14	0
POPTR_0002s10890	2	7942299	7943754	1.5	1	r	1	AT5G65660.1 hydroxyproline-rich glycoprotein family protein			0.71	0.91	0
POPTR_0002s10970	2	8002997	8008252	5.3	13	f	2	PF00069 PF07714 PF03822 PTHR22982 KOG0583 AT4G24400.1 ATCIPK8 CIPK8 PKS11 SnRK3.13 CBL-interacting protein kinase 8			0.62	0.5	0
POPTR_0002s11020	2	8025924	8028354	2.4	1	r	1	PF01535 PTHR10483 AT1G09900.1 Pentatricopeptide repeat (PPR-like) superfamily protein			0.44	0.19	0
POPTR_0002s11300	2	8357984	8360674	2.7	4	f	1	PF02825 PF12174 AT2G35510.1 SRO1 similar to RCD one 1			0		0
POPTR_0002s11380	2	8409010	8414272	5.3	7	f	1	PF02018 PF00331 AT1G58370.1 ATXYN1 RXF12 glycosyl hydrolase family 10 protein / carbohydrate-binding domain-containing protein			0.17	0.12	0
POPTR_0002s11410	2	8448299	8449887	1.6	2	r	1	PF00046 PF02183 PTHR19418 KOG0483 AT4G37790.1 HAT22 Homeobox-leucine zipper protein family			0.42	0.23	0
POPTR_0002s11530	2	8586190	8589881	3.7	5	r	1	PF00226 PTHR11821 AT4G07990.2 Chaperone DnaJ-domain superfamily protein			0		0
POPTR_0002s11540	2	8596825	8599602	2.8	8	r	1	PF00010 PTHR12565:SF7 AT1G10120.1 basic helix-loop-helix (bHLH) DNA-binding superfamily protein			0		0
POPTR_0002s11680	2	8687033	8687880	0.8	0	r	1	AT4G10810.1			0.96	0.88	0
POPTR_0002s11880	2	8810814	8813013	2.2	4	r	1	PF00412 PTHR18973 KOG1700 AT1G10200.1 WLIM1 GATA type zinc finger transcription factor family protein			0.9	0.97	0
POPTR_0002s12110	2	8991199	8993478	2.3	4	f	1	PF00887 PTHR23310 AT4G24230.6 ACBP3 acyl-CoA-binding domain 3			0		0
POPTR_0002s12220	2	9055463	9057502	2	1	r	1	PF00067 PTHR19383 KOG0156 AT4G37340.1 CYP81D3 cytochrome P450 family 81 subfamily D polypeptide 3			0		0
POPTR_0002s12300	2	9139649	9141751	2.1	1	r	1	PF00067 PTHR19383 KOG0156 AT4G37340.1 CYP81D3 cytochrome P450 family 81 subfamily D polypeptide 3			0		0
POPTR_0002s12410	2	9199640	9200728	1.1	1	r	1	PF00249 PTHR10641 KOG0048 AT4G37260.1 ATMYB73 MYB73 myb domain protein 73			0.43	0.13	0
POPTR_0002s12420	2	9217498	9220532	3	4	f	1	PF00389 PF02826 PF01842 PTHR10996 KOG0068 1.1.1.95 K00058 AT4G34200.1 EDA9 D-3-phosphoglycerate dehydrogenase			0.29	0.34	0
POPTR_0002s12460	2	9244277	9246378	2.1	0	f	1	PF00646 PTHR23125 KOG1947 AT1G47056.1 VFB1 VIER F-box proteine 1			0.91	0.97	0
POPTR_0002s12480	2	9259149	9261128	2	2	f	1	PF10533 PF03106 AT4G24240.1 ATWRKY7 WRKY7 WRKY DNA-binding protein 7			0		0
POPTR_0002s12500	2	9275027	9286401	11.4	25	r	1	PF00225 PTHR16012 KOG0244 K10395 AT5G47820.1 FRA1 P-loop containing nucleoside triphosphate hydrolases superfamily protein			0		0
POPTR_0002s12590	2	9379432	9386789	7.4	7	f	2	PF00097 PTHR14155 AT4G34040.1 RING/U-box superfamily protein			0.69	0.78	0
POPTR_0002s12710	2	9469683	9474362	4.7	4	r	1	PF00170 PF07716 PTHR22952 K14432 AT1G45249.1 ABF2 AREB1 ATAREB1 abscisic acid responsive elements-binding factor 2			0.13	0.13	0
POPTR_0002s12820	2	9541731	9546337	4.6	2	r	1	PF05701 AT2G26570.1 Plant protein of unknown function (DUF827)			0		0
POPTR_0002s12960	2	9624210	9627286	3.1	6	r	1	PF00076 PTHR10432 KOG0148 AT1G47490.1 ATRBP47C RBP47C RNA-binding protein 47C			0.29	0.16	0
POPTR_0002s13010	2	9661514	9669603	8.1	19	r	1	PF00326 PTHR11731 KOG2100 AT5G36210.1 alpha/beta-Hydrolases superfamily protein			0.55	0.58	0
POPTR_0002s13160	2	9786978	9789885	2.9	6	r	1	PF09767 PTHR12869 KOG3236 AT1G47640.1			1	0.97	0
POPTR_0002s13210	2	9838019	9841115	3.1	2	f	1	PF00069 PF07714 PTHR23258 KOG1187 AT2G23450.1 Protein kinase superfamily protein			0.11	0.12	0
POPTR_0002s13330	2	9904700	9906857	2.2	1	r	1	PF00380 PTHR21569 KOG1697 K02996 AT1G74970.1 RPS9 TWN3 ribosomal protein S9			0.4	0.81	0
POPTR_0002s13400	2	9941337	9942644	1.3	0	r	1	PF01501 AT1G19300.1 ATGATL1 GATL1 GLZ1 PARVUS Nucleotide-diphospho-sugar transferases superfamily protein			0		0
POPTR_0002s13480	2	10011161	10013502	2.3	1	f	1	PF05687 AT1G75080.2 BZR1 Brassinosteroid signalling positive regulator (BZR1) family protein			0.72	0.29	0
POPTR_0002s13640	2	10116335	10117639	1.3	1	f	1	AT2G44600.1			0		0
POPTR_0002s13740	2	10195456	10197991	2.5	1	f	1	AT4G16790.1 hydroxyproline-rich glycoprotein family protein			0		0
POPTR_0002s13850	2	10255663	10260307	4.6	4	f	1	PF04783 PF04782 PTHR21450 AT3G60320.1 Protein of unknown function (DUF630 and DUF632)			0		0
POPTR_0002s13860	2	10265191	10270108	4.9	2	r	1	PF00069 PTHR22985 KOG0610 AT2G44830.1 Protein kinase superfamily protein			1	1	0
POPTR_0002s13900	2	10307396	10310797	3.4	6	r	1	PF05773 PF00097 6.3.2.19 K10640 AT3G60300.1 RWD domain-containing protein			0.6	0.46	0
POPTR_0002s13930	2	10334628	10337754	3.1	7	f	1	PF00071 PF08477 PTHR11708 KOG0084 K07976 AT1G02130.1 ARA-5 ARA5 ATRAB1B ATRABD2A RA-5 RABD2A RAS 5			0.77	0.85	0
POPTR_0002s13960	2	10352322	10356597	4.3	10	f	2	PF04727 PTHR12771 KOG2998 AT3G60260.2 ELMO/CED-12 family protein			0		0
POPTR_0002s14030	2	10396381	10398158	1.8	0	f	1	PF10545 KOG4282 AT2G44730.1 Alcohol dehydrogenase transcription factor Myb/SANT-like family protein			0		0
POPTR_0002s14110	2	10456747	10465200	8.5	9	r	1	PF02854 PF02847 PTHR23253 KOG0401 AT3G60240.2 CUM2 EIF4G eukaryotic translation initiation factor 4G			0.24	0.42	0
POPTR_0002s14160	2	10499443	10503403	4	7	r	2	PF08294 PTHR13032 AT4G00026.1			0.98	0.9	0
POPTR_0002s14400	2	10661238	10681736	20.5	50	f	1	PF04054 PTHR13162 K12604 AT1G02080.2 transcription regulators			0.2	0.21	0
POPTR_0002s14610	2	10873971	10878201	4.2	5	r	1	PF12352 PTHR21094 KOG3208 K08495 AT2G45200.1 ATGOS12 GOS12 golgi snare 12			0.86	0.95	0
POPTR_0002s14630	2	10891891	10892688	0.8	0	f	1	PF01657 AT3G60720.1 PDLP8 plasmodesmata-located protein 8			0		0
POPTR_0002s14720	2	10929894	10932398	2.5	6	f	1	PF00491 PTHR11358 KOG2964 3.5.3.1 K01476 AT4G08900.1 arginase			0.55	0.56	0
POPTR_0002s14740	2	10942652	10947289	4.6	7	f	1	PF00275 PTHR21090 KOG0692 2.5.1.19 K00800 AT2G45300.1 RNA 3'-terminal phosphate cyclase/enolpyruvate transferase alpha/beta			0.93	0.95	0
POPTR_0002s14750	2	10949109	10951474	2.4	0	f	1	PF01370 PTHR10366 KOG1371 5.1.3.6 K08679 AT4G00110.1 GAE3 UDP-D-glucuronate 4-epimerase 3			0.37	0.81	0
POPTR_0002s14920	2	11042598	11044721	2.1	5	f	1	PF07386 AT3G60810.1			0.93	0.96	0
POPTR_0002s15020	2	11109644	11119400	9.8	10	f	3	PF01369 PF09324 PTHR10663 KOG0929 AT3G60860.1 SEC7-like guanine nucleotide exchange family protein			0		0
POPTR_0002s15150	2	11319429	11321475	2	1	f	1	PF00067 PTHR19383 KOG0156 AT2G45550.1 CYP76C4 cytochrome P450 family 76 subfamily C polypeptide 4			0		0
POPTR_0002s15170	2	11336588	11338453	1.9	1	f	1	PF00067 PTHR19383 KOG0156 AT2G45550.1 CYP76C4 cytochrome P450 family 76 subfamily C polypeptide 4			0		0
POPTR_0002s15200	2	11361819	11364094	2.3	1	f	1	PF00069 PTHR23258 KOG0192 AT2G45590.1 Protein kinase superfamily protein			0.24	0.16	0
POPTR_0002s15350	2	11488744	11496747	8	9	f	1	PF00168 PF00614 PF12357 PTHR18896 KOG1329 3.1.4.4 K01115 AT2G42010.1 PLDBETA PLDBETA1 phospholipase D beta 1			0.22	0.25	0
POPTR_0002s15400	2	11526820	11527543	0.7	0	r	1	PF01476 AT3G52790.1 peptidoglycan-binding LysM domain-containing protein			0.84	0.9	0
POPTR_0002s15410	2	11528782	11531219	2.4	2	r	1	AT4G00770.1			0		0
POPTR_0002s15460	2	11557273	11558468	1.2	1	f	1	PF00722 AT2G01850.1 ATXTH27 EXGT-A3 XTH27 endoxyloglucan transferase A3			0		0
POPTR_0002s15500	2	11586746	11588886	2.1	0	f	1	PF00514 PF02985 PTHR23315 AT2G45720.2 ARM repeat superfamily protein			0.24	0.74	0
POPTR_0002s15880	2	11829131	11834575	5.4	12	r	1	PF07287 AT1G01770.1			0		0
POPTR_0002s15930	2	11866131	11871212	5.1	5	f	1	PF05686 PTHR12203 KOG2458 AT5G23850.1 Arabidopsis thaliana protein of unknown function (DUF821)			0		0
POPTR_0002s16020	2	11927876	11930375	2.5	2	r	1	PF00383 PTHR11079 1.1.1.193 3.5.4.26 K11752 AT4G20960.1 Cytidine/deoxycytidylate deaminase family protein			0.29	0.15	0
POPTR_0002s16070	2	11957837	11965745	7.9	10	r	2	PF05687 PF01373 AT2G45880.1 BAM7 BMY4 beta-amylase 7			0.56	0.63	0
POPTR_0002s16130	2	12031501	12035753	4.3	5	r	1	PF12552 PTHR21726 AT4G00440.2 Protein of unknown function (DUF3741)			0		0
POPTR_0002s16220	2	12124247	12127727	3.5	9	f	2	PF00291 PTHR10314 KOG1252 2.5.1.47 4.4.1.9 K13034 AT3G61440.1 ARATH;BSAS3;1 ATCYSC1 CYSC1 cysteine synthase C1			0		0
POPTR_0002s16250	2	12153157	12156551	3.4	2	r	1	PF01388 PF01448 PF00249 AT2G46040.1 ARID/BRIGHT DNA-binding domain;ELM2 domain protein			0		0
POPTR_0002s16400	2	12264035	12270216	6.2	5	r	1	PF00069 PTHR11295 KOG0660 2.7.11.24 K04371 AT4G01370.1 ATMPK4 MPK4 MAP kinase 4			0.9	0.95	0
POPTR_0002s16410	2	12277789	12280023	2.2	2	r	1	AT2G46080.1			0.66	0.28	0
POPTR_0002s16430	2	12291423	12293534	2.1	4	r	1	PF10184 AT2G46100.1 Nuclear transport factor 2 (NTF2) family protein			0		0
POPTR_0002s16450	2	12308582	12317508	8.9	10	f	1	AT4G01290.2			0.35	0.26	0
POPTR_0002s16490	2	12339757	12342476	2.7	1	r	1	PTHR10996 AT1G01500.1 Erythronate-4-phosphate dehydrogenase family protein			0		0
POPTR_0002s16600	2	12424281	12425104	0.8	1	r	1	PF01535 PTHR10483 AT3G61520.1 Pentatricopeptide repeat (PPR) superfamily protein			0		0
POPTR_0002s16630	2	12442885	12446980	4.1	7	f	1	PF11788 PTHR13124 KOG4548 AT1G14620.1 DECOY decoy			0.9	0.84	0
POPTR_0002s16920	2	12659358	12664826	5.5	10	f	1	PF00153 PTHR11896 KOG0761 AT2G46320.1 Mitochondrial substrate carrier family protein			0.35	0.27	0
POPTR_0002s17010	2	12774064	12776930	2.9	2	r	1	PF03106 AT4G23810.1 ATWRKY53 WRKY53 WRKY family transcription factor			0.44	0.53	0
POPTR_0002s17100	2	12880542	12885330	4.8	9	r	1	PF00270 PF00271 PTHR10967 KOG0342 AT5G08610.1 P-loop containing nucleoside triphosphate hydrolases superfamily protein			0.64	0.53	0
POPTR_0002s17110	2	12903269	12910830	7.6	8	f	1	PF09713 AT2G46420.1 Plant protein 1589 of unknown function			0		0
POPTR_0002s17200	2	12981640	12996238	14.6	24	f	2	PF07719 PF00515 PTHR12601 AT1G01320.2 Tetratricopeptide repeat (TPR)-like superfamily protein			0		0
POPTR_0002s17260	2	13025454	13027950	2.5	1	r	1	PF09740 KOG2374 AT3G61800.1			0		0
POPTR_0002s17290	2	13050547	13053301	2.8	3	f	1	PF08766 PF02229 PF00098 PTHR13215 KOG2712 AT4G00980.1 zinc knuckle (CCHC-type) family protein			0		0
POPTR_0002s17340	2	13107238	13110297	3.1	0	f	1	PF03810 PF08506 PF03378 PTHR10997 KOG1992 AT2G46520.1 cellular apoptosis susceptibility protein putative / importin-alpha re-exporter putative			0		0
POPTR_0002s17350	2	13126156	13130735	4.6	13	f	2	PF02362 PF06507 PF02309 AT2G46530.1 ARF11 auxin response factor 11			0.55	0.48	0
POPTR_0002s17390	2	13148244	13151755	3.5	3	r	1	AT2G46550.1			0.56	0.67	0
POPTR_0002s17460	2	13219463	13221384	1.9	1	r	1	PF00249 PTHR10641 KOG0048 AT1G22640.1 ATMYB3 MYB3 myb domain protein 3			0		0
POPTR_0002s17930	2	13769820	13772542	2.7	4	r	1	PF00612 AT4G00820.1 iqd17 IQ-domain 17			0.45	0.23	0
POPTR_0002s17950	2	13795494	13796901	1.4	3	r	1	PF02365 AT2G46770.1 ANAC043 EMB2301 NST1 NAC (No Apical Meristem) domain transcriptional regulator superfamily protein			0		0
POPTR_0002s18210	2	14150399	14153030	2.6	2	f	1	PTHR23258 KOG1187 AT2G46850.1 Protein kinase superfamily protein			0		0
POPTR_0002s18380	2	14334373	14336239	1.9	2	r	2	PF00149 KOG1432 AT5G63140.1 ATPAP29 PAP29 purple acid phosphatase 29			0.98	0.78	0
POPTR_0002s18570	2	14445442	14446495	1.1	1	r	1	PF00190 PF07883 AT3G62020.1 GLP10 germin-like protein 10			1	0.98	0
POPTR_0002s18650	2	14505719	14507405	1.7	1	f	1	PTHR10566 AT4G01660.1 ABC1 ATABC1 ATATH10 ABC transporter 1			0		0
POPTR_0002s18730	2	14592007	14596570	4.6	7	r	1	AT2G46980.1			0		0
POPTR_0002s18900	2	14798130	14801458	3.3	2	f	1	PF00564 PF03108 PF10551 PF04434 PF00098 AT1G49920.1 MuDR family transposase			0.32	0.2	0
POPTR_0002s18950	2	14826016	14829811	3.8	5	f	2	PF02892 PF04937 PF05699 AT3G17450.1 hAT dimerisation domain-containing protein			0.04	0.05	0
POPTR_0002s19300	2	15259153	15266124	7	10	f	1	PF05641 PF05266 AT2G47230.1 ATDUF6 DUF6 DOMAIN OF UNKNOWN FUNCTION 724 6			0		0
POPTR_0002s19370	2	15331838	15336471	4.6	5	r	2	PF00098 AT3G62330.1 Zinc knuckle (CCHC-type) family protein			0.34	0.19	0
POPTR_0002s19470	2	15448601	15452571	4	3	r	2	PF01535 PTHR10483 AT2G31400.1 GUN1 genomes uncoupled 1			0.29	0.69	0
POPTR_0002s19740	2	15666635	15677897	11.3	19	f	1	PF08700 PTHR15954 AT4G02030.1 Vps51/Vps67 family (components of vesicular transport) protein			0.05	0.07	0
POPTR_0002s19850	2	15772872	15778891	6	10	r	1	PF00533 PF00628 PTHR13561 KOG4362 AT4G02110.1 transcription coactivators			0.17	0.1	0
POPTR_0002s19900	2	15834942	15839284	4.3	7	r	2	PF01764 AT1G02660.1 alpha/beta-Hydrolases superfamily protein			0.41	0.5	0
POPTR_0002s20130	2	16081331	16085191	3.9	2	r	1	PF03552 2.4.2.24 K00770 AT1G02730.1 ATCSLD5 CSLD5 SOS6 cellulose synthase-like D5			0		0
POPTR_0002s20210	2	16156510	16162319	5.8	16	f	1	PF00307 PF00225 PTHR16012 KOG0239 AT2G47500.1 P-loop nucleoside triphosphate hydrolases superfamily protein with CH (Calponin Homology) domain			0.4	0.35	0
POPTR_0002s20260	2	16210320	16215876	5.6	5	f	1	PF01590 PF00512 PF02518 PTHR23283 KOG0519 2.7.13.- K14509 AT2G40940.1 ERS ERS1 ethylene response sensor 1			0.64	0.65	0
POPTR_0002s20350	2	16369868	16372173	2.3	7	r	1	PF00759 PTHR22298 AT4G02290.1 AtGH9B13 GH9B13 glycosyl hydrolase 9B13			0		0
POPTR_0002s20570	2	16650540	16654107	3.6	6	r	2	PF01370 PTHR10366 KOG1429 AT3G62830.2 ATUXS2 AUD1 UXS2 NAD(P)-binding Rossmann-fold superfamily protein			1	0.94	0
POPTR_0002s20710	2	16810792	16815438	4.6	6	f	1	PF00400 PTHR22889 KOG1188 AT2G47790.1 Transducin/WD40 repeat-like superfamily protein			0.8	0.62	0
POPTR_0002s20990	2	17263746	17273907	10.2	13	r	1	AT4G02560.1 LD Homeodomain-like superfamily protein			0		0
POPTR_0002s21000	2	17318341	17327933	9.6	13	r	1	PF07496 AT3G62900.1 CW-type Zinc Finger			0.04	0.08	0
POPTR_0002s21310	2	17735257	17737003	1.7	0	r	1	PF02163 PF00595 PTHR22939 AT2G32480.1 ARASP ARABIDOPSIS SERIN PROTEASE			0		0
POPTR_0002s21400	2	17845915	17850280	4.4	7	r	1	PF07732 PF00394 PF07731 PTHR11709 KOG1263 AT1G76160.1 sks5 SKU5 similar 5			0		0
POPTR_0002s21550	2	18067306	18072235	4.9	2	r	2	PF01603 PTHR10257 KOG2085 K11584 AT4G15415.1 ATB' GAMMA Protein phosphatase 2A regulatory B subunit family protein			1	0.85	0
POPTR_0002s22150	2	18845783	18847702	1.9	0	r	1	PF09751 PTHR12940 KOG2627 K13118 AT3G07790.1 DGCR14-related			0		0
POPTR_0002s22260	2	18955254	18958705	3.5	3	r	1	PF00226 PF11926 PTHR11821 AT5G35753.1 Domain of unknown function (DUF3444)			0		0
POPTR_0002s22290	2	18985521	18988408	2.9	1	f	1	PF02990 PTHR10766 KOG1278 AT4G12650.1 Endomembrane protein 70 protein family			0.44	0.23	0
POPTR_0002s22300	2	19004766	19012292	7.5	7	r	1	PTHR23172 KOG0431 AT4G12780.1 Chaperone DnaJ-domain superfamily protein			0.28	0.18	0
POPTR_0002s22530	2	19282884	19286028	3.1	1	r	1	PF02922 PTHR10357 KOG0470 AT1G03310.1 ATISA2 BE2 DBE1 ISA2 debranching enzyme 1			0.44	0.22	0
POPTR_0002s22540	2	19288726	19290288	1.6	0	f	1	PF11955 AT3G63090.1 Ubiquitin carboxyl-terminal hydrolase family protein			0		0
POPTR_0002s22560	2	19329621	19332923	3.3	3	f	1	PF06480 PF07728 PF00004 PF01434 PTHR23076 KOG0731 3.4.24.- K03798 AT2G30950.1 FTSH2 VAR2 FtsH extracellular protease family			0.27	0.18	0
POPTR_0002s22640	2	19439262	19442177	2.9	2	f	1	PF00643 AT3G07650.3 COL9 CONSTANS-like 9			0		0
POPTR_0002s22790	2	19703698	19705707	2	1	r	1	PF00400 PF09384 PTHR19924 KOG0310 AT2G47990.1 EDA13 EDA19 SWA1 transducin family protein / WD-40 repeat family protein			0.17	0.07	0
POPTR_0002s22810	2	19764049	19774814	10.8	21	r	1	PF07646 PF01344 PF00149 PTHR11668 KOG0374 3.1.3.16 K01090 AT4G03080.1 BSL1 BRI1 suppressor 1 (BSU1)-like 1			0.33	0.37	0
POPTR_0002s23050	2	20408058	20412671	4.6	5	f	1	PF01094 PF00497 PF00060 PTHR18966 KOG1052 K05387 AT2G32400.1 ATGLR3.7 GLR3.7 GLR5 glutamate receptor 5			0.3	0.28	0
POPTR_0002s23120	2	20551012	20556365	5.4	9	f	1	PF06027 PF00892 PTHR14233 KOG2766 AT3G59340.1 Eukaryotic protein of unknown function (DUF914)			0		0
POPTR_0002s23150	2	20574980	20583880	8.9	21	f	2	PF08514 PTHR11199 KOG2011 K06671 AT2G47980.1 ATSCC3 SCC3 sister-chromatid cohesion protein 3			0.49	0.5	0
POPTR_0002s23180	2	20595883	20603463	7.6	14	r	1	PF01417 PTHR12276 KOG2056 AT3G59290.1 ENTH/VHS family protein			0.46	0.5	0
POPTR_0002s23500	2	21024029	21025604	1.6	0	r	1	PF11955 AT5G62990.1 emb1692 Ubiquitin carboxyl-terminal hydrolase family protein			0		0
POPTR_0002s23510	2	21035172	21037810	2.6	3	r	1	PF00248 PTHR11732 KOG1575 AT1G60690.1 NAD(P)-linked oxidoreductase superfamily protein			0.99	0.95	0
POPTR_0002s23850	2	21321256	21326804	5.5	8	r	1	PF02705 AT3G02050.1 ATKT4 ATKUP3 KUP3 K+ uptake transporter 3			0		0
POPTR_0002s23870	2	21336289	21344356	8.1	14	r	1	PF12576 AT3G19340.1 Protein of unknown function (DUF3754)			0		0
POPTR_0002s23960	2	21441440	21450432	9	13	f	1	PF03033 PTHR11926:SF2 KOG1192 2.4.1.173 K05841 AT3G07020.1 UDP-Glycosyltransferase superfamily protein			0.46	0.51	0
POPTR_0002s24490	2	21842271	21855106	12.8	24	r	1	PF07529 AT3G24870.1 Helicase/SANT-associated DNA binding protein			0.16	0.15	0
POPTR_0002s24600	2	21930782	21934784	4	10	f	1	PF00627 PF09409 PTHR13020 KOG2699 AT1G04850.1 ubiquitin-associated (UBA)/TS-N domain-containing protein			0		0
POPTR_0002s24890	2	22107183	22114707	7.5	17	f	3	PF00069 PF07714 PTHR11295 KOG0661 AT4G13020.1 MHK Protein kinase superfamily protein			0.88	0.85	0
POPTR_0002s24980	2	22166362	22169942	3.6	4	r	1	PF00535 AT3G07330.1 ATCSLC06 ATCSLC6 CSLC06 CSLC6 Cellulose-synthase-like C6			0.62	0.28	0
POPTR_0002s25030	2	22233408	22237479	4.1	6	r	1	PF11969 PF01230 PTHR23089 KOG3275 AT5G48545.1 HINT3 histidine triad nucleotide-binding 3			0.99	1	0
POPTR_0002s25200	2	22363150	22366684	3.5	5	f	1	AT3G07440.1			0.94	0.81	0
POPTR_0002s25300	2	22415538	22418331	2.8	1	r	1	PF00560 PTHR23258 KOG1187 AT3G24660.1 TMKL1 transmembrane kinase-like 1			0.18	0.1	0
POPTR_0002s25810	2	22863045	22864245	1.2	1	r	1	PF03912 K08903 AT4G28660.1 PSB28 photosystem II reaction center PSB28 protein			1	0.97	0
POPTR_0002s25960	2	22947937	22955078	7.1	8	f	4	PF00249 AT4G28610.1 AtPHR1 PHR1 phosphate starvation response 1			0		0
POPTR_0002s26010	2	22996474	23000480	4	3	r	2	PF08263 PF00560 PF00069 PF07714 PTHR23258 KOG1187 AT1G35710.1 Protein kinase family protein with leucine-rich repeat domain			0.1	0.08	0
POPTR_0002s26310	2	23305666	23315660	10	9	f	2	PF02213 PTHR14445 AT5G42950.1 GYF domain-containing protein			0.27	0.32	0
POPTR_0003s00810	3	642915	654418	11.5	27	f	1	PF02985 PF08623 PTHR12696 KOG1824 AT2G02560.2 ATCAND1 CAND1 ETA2 HVE TIP120 cullin-associated and neddylation dissociated			0.21	0.18	0
POPTR_0003s01080	3	948012	950710	2.7	5	r	2	AT4G20020.1			0.49	0.35	0
POPTR_0003s01270	3	1121343	1127836	6.5	10	r	1	PF00520 PF07885 PF00027 PF00023 PF11834 PTHR10217 KOG0498 AT4G22200.1 AKT2 AKT2/3 AKT3 KT2/3 potassium transport 2/3			0		0
POPTR_0003s01400	3	1222680	1223712	1	0	f	1	PF01151 PTHR11157 KOG3071 AT3G06470.1 GNS1/SUR4 membrane protein family			0		0
POPTR_0003s01420	3	1290365	1292029	1.7	1	r	1	PF02458 AT5G17540.1 HXXXD-type acyl-transferase family protein			0.97	0.95	0
POPTR_0003s01440	3	1332089	1334015	1.9	2	r	2	PF00234 AT5G64080.2 Bifunctional inhibitor/lipid-transfer protein/seed storage 2S albumin superfamily protein			1	0.97	0
POPTR_0003s01670	3	1535999	1544002	8	6	f	1	PF04851 PF00176 PF00271 PF00249 PTHR10799 KOG0387 AT3G12810.1 chr13 PIE1 SRCAP SNF2 domain-containing protein / helicase domain-containing protein			0		0
POPTR_0003s01810	3	1677451	1680792	3.3	8	r	3	PF00076 PTHR23147 KOG4207 K12891 AT5G64200.2 ATSC35 SC35 ortholog of human splicing factor SC35			0.81	0.92	0
POPTR_0003s01920	3	1799676	1801905	2.2	0	r	1	PF00350 PF01031 PF02212 PTHR11566 KOG0446 AT1G60500.1 DRP4C Dynamin related protein 4C			0		0
POPTR_0003s01940	3	1816754	1818799	2	0	r	1	PF00350 PF01031 PF02212 PTHR11566 KOG0446 AT1G60500.1 DRP4C Dynamin related protein 4C			0		0
POPTR_0003s01950	3	1836638	1838884	2.2	0	r	1	PF00350 PF01031 PF02212 PTHR11566 KOG0446 AT1G60500.1 DRP4C Dynamin related protein 4C			0		0
POPTR_0003s02000	3	1896403	1898293	1.9	3	f	1	AT1G15780.1			0		0
POPTR_0003s02110	3	2219328	2223551	4.2	5	r	1	PF01582 PF00931 PF00560 PF07725 PTHR23155 KOG4658 AT5G36930.1 Disease resistance protein (TIR-NBS-LRR class) family			0.96	0.93	0
POPTR_0003s02140	3	2254190	2256193	2	1	f	1	AT1G15780.1			0		0
POPTR_0003s02330	3	2403536	2407245	3.7	2	f	1	PF06813 PF07690 PTHR21576 AT1G80530.1 Major facilitator superfamily protein			0		0
POPTR_0003s02420	3	2511303	2518609	7.3	9	f	1	PF02492 PF07683 PTHR13748 KOG2743 AT1G80480.1 PTAC17 plastid transcriptionally active 17			0		0
POPTR_0003s02530	3	2609228	2622772	13.5	22	r	3	PF07719 PF00515 PF07145 PTHR12601 AT1G15290.1 Tetratricopeptide repeat (TPR)-like superfamily protein			0.28	0.2	0
POPTR_0003s02730	3	2799052	2805844	6.8	3	r	1	PF00168 PF00614 PF12357 PTHR18896 KOG1329 3.1.4.4 K01115 AT3G15730.1 PLD PLDALPHA1 phospholipase D alpha 1			0.26	0.36	0
POPTR_0003s02860	3	2991659	2992516	0.9	0	f	1	ID=PAC:18217883;Name=POPTR_0003s02860.1;pacid=18217883;longest=1;Parent=POPTR_0003s02860			0		0
POPTR_0003s02900	3	3059902	3069831	9.9	13	r	1	PF00400 PTHR11871 KOG1354 K04354 AT1G17720.1 ATB BETA Protein phosphatase 2A regulatory subunit PR55			0.37	0.37	0
POPTR_0003s02960	3	3185002	3191148	6.1	10	f	8	PF00069 PF07714 PTHR23258 KOG1187 AT3G13690.1 Protein kinase protein with adenine nucleotide alpha hydrolases-like domain			0.11	0.13	0
POPTR_0003s03130	3	3507511	3511450	3.9	5	f	1	PF00732 PF05199 PTHR11552 KOG1238 AT1G72970.1 EDA17 HTH Glucose-methanol-choline (GMC) oxidoreductase family protein			0		0
POPTR_0003s03330	3	3708652	3712713	4.1	3	r	1	PF01373 3.2.1.2 K01177 AT4G17090.1 BAM3 BMY8 CT-BMY chloroplast beta-amylase			0.31	0.19	0
POPTR_0003s03970	3	4593010	4595452	2.4	2	f	1	AT3G21295.1 Tudor/PWWP/MBT superfamily protein			0		0
POPTR_0003s04050	3	4688795	4695617	6.8	5	r	1	PF00004 PTHR11669 KOG0989 AT2G02480.1 STI AAA-type ATPase family protein			0		0
POPTR_0003s04140	3	4799973	4806581	6.6	19	r	2	PF00364 PF02817 PF00198 PTHR23151 KOG0557 2.3.1.12 K00627 AT3G13930.1 Dihydrolipoamide acetyltransferase long form protein			1	0.93	0
POPTR_0003s04180	3	4887241	4892510	5.3	9	r	2	PF00702 PTHR11939 KOG0206 3.6.3.1 K01530 AT1G17500.1 ATPase E1-E2 type family protein / haloacid dehalogenase-like hydrolase family protein			0		0
POPTR_0003s04860	3	5895854	5903536	7.7	17	f	1	PF00046 PF00170 PF01852 PF08670 PTHR19418 K09338 AT1G52150.1 ATHB-15 ATHB15 CNA ICU4 Homeobox-leucine zipper family protein / lipid-binding START domain-containing protein			0.89	0.92	0
POPTR_0003s04970	3	6076982	6080339	3.4	3	f	1	AT3G16200.1			0.98	0.95	0
POPTR_0003s05510	3	6807917	6811240	3.3	2	f	2	PF08911 PF00638 PTHR23138 KOG0864 AT1G52380.1 NUP50 (Nucleoporin 50 kDa) protein			0.98	0.84	0
POPTR_0003s05570	3	6940980	6942218	1.2	0	f	1	PF02458 AT5G67150.1 HXXXD-type acyl-transferase family protein			0		0
POPTR_0003s05590	3	6975579	6977216	1.6	1	f	2	PF02458 AT5G67150.1 HXXXD-type acyl-transferase family protein			1	0.66	0
POPTR_0003s05950	3	7312855	7314528	1.7	2	r	1	PF07800 AT3G25910.1 Protein of unknown function (DUF1644)			0		0
POPTR_0003s06570	3	8061129	8067651	6.5	15	f	1	PF00171 PTHR11699 KOG2453 1.2.1.3 1.2.1.31 1.2.1.8 K14085 AT1G54100.1 ALDH7B4 aldehyde dehydrogenase 7B4			1.05	0.88	0
POPTR_0003s06650	3	8162691	8165644	3	0	r	1	PF03081 PTHR12542 KOG2344 K07195 AT1G72470.1 ATEXO70D1 EXO70D1 exocyst subunit exo70 family protein D1			0		0
POPTR_0003s06700	3	8233861	8240760	6.9	11	r	1	PF01070 PTHR10578 KOG0538 1.1.3.15 K11517 AT3G14130.1 Aldolase-type TIM barrel family protein			0.58	0.57	0
POPTR_0003s06710	3	8254204	8257674	3.5	11	r	1	PF01070 PTHR10578 KOG0538 1.1.3.15 K11517 AT3G14130.1 Aldolase-type TIM barrel family protein			1	0.97	0
POPTR_0003s06720	3	8266830	8270447	3.6	11	r	1	PF01070 PTHR10578 KOG0538 1.1.3.15 K11517 AT3G14130.1 Aldolase-type TIM barrel family protein			0.96	0.91	0
POPTR_0003s06770	3	8303564	8306435	2.9	3	f	1	PF03171 PTHR16557 AT3G14160.1 2-oxoglutarate-dependent dioxygenase family protein			0.75	0.52	0
POPTR_0003s07130	3	8719643	8727657	8	15	r	1	PF08263 PF00560 PF07714 PF00069 PTHR23258 KOG1187 AT1G53730.1 SRF6 STRUBBELIG-receptor family 6			0.38	0.37	0
POPTR_0003s07190	3	8783270	8784426	1.2	0	f	1	PF06432 PTHR12982 KOG3059 K03859 AT2G34980.1 SETH1 phosphatidylinositolglycan synthase family protein			0.71	0.87	0
POPTR_0003s07480	3	9026860	9035473	8.6	15	r	1	PTHR13402 KOG1913 AT5G47490.1 RGPR-related			0.19	0.16	0
POPTR_0003s07710	3	9230626	9233362	2.7	1	r	1	AT4G17430.1 O-fucosyltransferase family protein			0.36	0.16	0
POPTR_0003s07740	3	9248073	9252519	4.4	10	r	1	PF03171 PTHR10209 KOG0143 AT4G16770.1 2-oxoglutarate (2OG) and Fe(II)-dependent oxygenase superfamily protein			1	0.97	0
POPTR_0003s07950	3	9442640	9446812	4.2	6	f	1	PF09598 PF04774 PTHR12299 KOG2945 K13199 AT4G17520.1 Hyaluronan / mRNA binding family			0.99	0.9	0
POPTR_0003s08130	3	9557693	9561533	3.8	2	f	1	PF02182 PF05033 PF00856 PTHR22884 KOG1082 AT2G35160.1 SGD9 SUVH5 SU(VAR)3-9 homolog 5			0		0
POPTR_0003s08300	3	9693854	9696957	3.1	5	f	2	PF01214 PTHR11740 KOG3092 AT4G17640.2 CKB2 casein kinase II beta chain 2			1	0.99	0
POPTR_0003s08390	3	9791979	9794425	2.4	3	r	1	PTHR12183 KOG1100 AT1G32740.1 SBP (S-ribonuclease binding protein) family protein			0		0
POPTR_0003s08460	3	9875525	9888895	13.4	27	r	1	PF09416 PTHR10887 KOG1802 3.6.4.- K14326 AT5G47010.1 ATUPF1 LBA1 UPF1 RNA helicase putative			0.14	0.11	0
POPTR_0003s08490	3	9905729	9909765	4	5	r	1	PF00071 PF08477 PTHR11708 KOG0094 AT2G44610.1 ATRAB6A ATRABH1B RAB6 RAB6A Ras-related small GTP-binding family protein			0.65	0.89	0
POPTR_0003s08550	3	9935307	9941558	6.3	7	r	1	PF09736 KOG2654 K13106 AT1G31870.1			0.45	0.53	0
POPTR_0003s08570	3	9960664	9964238	3.6	2	f	1	PF11145 AT4G21700.1 Protein of unknown function (DUF2921)			0		0
POPTR_0003s08800	3	10163975	10167310	3.3	0	r	1	PF01535 PTHR10483 AT5G46580.1 pentatricopeptide (PPR) repeat-containing protein			0.23	0.76	0
POPTR_0003s08820	3	10170748	10173492	2.7	2	r	1	AT1G32500.1 ATNAP6 NAP6 non-intrinsic ABC protein 6			0		0
POPTR_0003s08940	3	10227766	10234600	6.8	11	f	1	PF00928 PTHR11998 KOG0938 K11826 AT5G46630.1 Clathrin adaptor complexes medium subunit family protein			1	1	0
POPTR_0003s08970	3	10248225	10256703	8.5	11	r	4	PF00628 PTHR14140 AT3G02890.1 RING/FYVE/PHD zinc finger superfamily protein			0.26	0.22	0
POPTR_0003s09120	3	10440125	10444353	4.2	7	f	1	PF00443 PTHR10420 KOG1871 AT5G46740.1 UBP21 ubiquitin-specific protease 21			0.29	0.22	0
POPTR_0003s09190	3	10523675	10524931	1.3	1	f	1	PF00097 PTHR22764 KOG1493 AT3G03550.1 RING/U-box superfamily protein			0.26	0.13	0
POPTR_0003s09650	3	10924871	10927635	2.8	2	f	1	PF00226 PF11926 PTHR11821 AT2G35540.1 DNAJ heat shock N-terminal domain-containing protein			0.27	0.13	0
POPTR_0003s09680	3	10942858	10950245	7.4	10	f	1	PF00288 PF08544 KOG4519 2.7.4.2 K00938 AT1G31910.1 GHMP kinase family protein			0.29	0.24	0
POPTR_0003s09870	3	11053327	11055586	2.3	4	r	1	AT1G32080.1 membrane protein putative			0.41	0.45	0
POPTR_0003s10020	3	11152159	11155956	3.8	0	r	1	PF00560 PTHR23155 KOG4658 K06685 AT4G19050.1 NB-ARC domain-containing disease resistance protein			0		0
POPTR_0003s10260	3	11312441	11314904	2.5	1	r	1	PTHR11785 KOG1287 AT1G31830.1 Amino acid permease family protein			0		0
POPTR_0003s10400	3	11395398	11399637	4.2	7	f	1	PF00009 PF03144 PF09173 PTHR23115 KOG0466 K03242 AT1G04170.1 EIF2 GAMMA eukaryotic translation initiation factor 2 gamma subunit			0.12	0.13	0
POPTR_0003s10450	3	11425735	11428124	2.4	4	f	1	PF00069 PF07714 PTHR23258 KOG1187 AT1G61590.1 Protein kinase superfamily protein			0.43	0.29	0
POPTR_0003s10460	3	11431622	11433169	1.5	0	f	1	PF00534 PTHR12526 AT4G19460.1 UDP-Glycosyltransferase superfamily protein			0		0
POPTR_0003s10540	3	11472647	11485187	12.5	22	f	1	PF07719 PF05843 PTHR19980 KOG1914 K14408 AT1G17760.1 ATCSTF77 CSTF77 Tetratricopeptide repeat (TPR)-like superfamily protein			0		0
POPTR_0003s10680	3	11593475	11597695	4.2	1	f	1	PF08263 PF00560 PF07714 PF00069 PTHR23258 KOG1187 AT5G61480.1 PXY Leucine-rich repeat protein kinase family protein			0.38	0.17	0
POPTR_0003s10790	3	11675822	11683944	8.1	21	r	2	PF02463 PF02370 PF06470 PTHR18937 KOG0933 K06674 AT5G62410.1 ATCAP-E1 ATSMC4 SMC2 TTN3 structural maintenance of chromosomes 2			0		0
POPTR_0003s10930	3	11781983	11788786	6.8	15	r	1	PF00009 PF03764 PTHR23115 KOG0465 AT1G45332.1 Translation elongation factor EFG/EF2 protein			0		0
POPTR_0003s10940	3	11791608	11799115	7.5	8	r	2	PF00564 PF07714 PF00069 PTHR23257 KOG0192 AT2G35050.1 Protein kinase superfamily protein with octicosapeptide/Phox/Bem1p domain			0.15	0.33	0
POPTR_0003s10950	3	11803341	11815885	12.5	9	f	1	PF00628 PF00385 PF00176 PF00271 PF06465 PTHR10799 KOG0383 AT5G44800.1 CHR4 PKR1 chromatin remodeling 4			0.15	0.09	0
POPTR_0003s11220	3	12067059	12071516	4.5	8	f	1	PF07732 PF00394 PF07731 PTHR11709 KOG1263 AT4G12420.1 SKU5 Cupredoxin superfamily protein			0.45	0.45	0
POPTR_0003s11290	3	12147901	12152026	4.1	6	f	1	PF00515 PF07719 PTHR22904 KOG0548 K09553 AT4G12400.2 stress-inducible protein putative			0.16	0.43	0
POPTR_0003s11300	3	12152169	12156233	4.1	3	r	1	PF00009 PF03144 PF03764 PF00679 PTHR23115 KOG0465 3.6.5.3 K02355 AT1G62750.1 ATSCO1 ATSCO1/CPEF-G SCO1 Translation elongation factor EFG/EF2 protein			0.28	0.37	0
POPTR_0003s11440	3	12239552	12245900	6.3	8	f	1	PF00561 PTHR15913 KOG1454 AT4G12230.1 alpha/beta-Hydrolases superfamily protein			0.84	0.83	0
POPTR_0003s11560	3	12345082	12349846	4.8	2	r	2	PF02892 AT1G62870.1			0		0
POPTR_0003s11900	3	12630215	12631755	1.5	1	r	1	PF03171 PTHR10209 KOG0143 1.14.11.19 K05277 AT4G22880.2 ANS LDOX TDS4 TT18 leucoanthocyanidin dioxygenase			0.77	0.88	0
POPTR_0003s12160	3	12831324	12833597	2.3	0	r	1	PF00009 PF03144 PF03143 PTHR23115 KOG0460 3.6.5.3 K02358 AT4G20360.1 ATRAB8D ATRABE1B RABE1b RAB GTPase homolog E1B			0		0
POPTR_0003s12210	3	12871358	12875232	3.9	9	r	2	PF05071 PTHR12910 AT4G26965.1 NADH:ubiquinone oxidoreductase 17.2kDa subunit			0.96	0.93	0
POPTR_0003s12380	3	12969141	12972544	3.4	8	r	1	PF01370 PTHR10366 KOG1371 5.1.3.2 K01784 AT1G12780.1 ATUGE1 UGE1 UDP-D-glucose/UDP-D-galactose 4-epimerase 1			1	1	0
POPTR_0003s12470	3	13034354	13039535	5.2	8	f	1	PTHR23160 AT1G63300.1 Myosin heavy chain-related protein			0.18	0.18	0
POPTR_0003s12490	3	13045016	13048467	3.5	7	r	1	PTHR23258 KOG1187 AT1G63430.1 Leucine-rich repeat protein kinase family protein			0.37	0.27	0
POPTR_0003s12500	3	13060189	13063993	3.8	5	r	1	PF05686 PTHR12203 KOG2458 AT5G23850.1 Arabidopsis thaliana protein of unknown function (DUF821)			0.68	0.66	0
POPTR_0003s12820	3	13278879	13279983	1.1	1	r	1	PF03171 PTHR10209 KOG0143 AT4G23340.1 2-oxoglutarate (2OG) and Fe(II)-dependent oxygenase superfamily protein			0		0
POPTR_0003s12910	3	13335549	13343576	8	11	r	1	PF00069 PF07714 PTHR22986 KOG0198 AT1G63700.1 EMB71 MAPKKK4 YDA Protein kinase superfamily protein			0.2	0.16	0
POPTR_0003s12940	3	13363879	13365546	1.7	0	r	1	PF02214 PTHR14499 KOG2714 AT5G41330.1 BTB/POZ domain with WD40/YVTN repeat-like protein			0.53	0.81	0
POPTR_0003s12990	3	13411292	13415500	4.2	1	r	1	PF01388 PF01448 PTHR13964 AT4G11400.1 ARID/BRIGHT DNA-binding domain;ELM2 domain protein			0		0
POPTR_0003s13140	3	13542069	13543763	1.7	6	f	1	AT5G41470.1 Nuclear transport factor 2 (NTF2) family protein			0.32	0.12	0
POPTR_0003s13190	3	13582879	13585137	2.3	3	r	2	PF00249 PTHR10641 KOG0048 K09422 AT1G63910.1 AtMYB103 MYB103 myb domain protein 103			0.62	0.33	0
POPTR_0003s13250	3	13642208	13643818	1.6	2	f	1	PF03106 AT4G01250.1 AtWRKY22 WRKY22 WRKY family transcription factor			0		0
POPTR_0003s13270	3	13651055	13659595	8.5	9	r	1	PF00400 PTHR22844 AT4G11270.1 Transducin/WD40 repeat-like superfamily protein			0.13	0.1	0
POPTR_0003s13590	3	13939581	13943645	4.1	2	f	1	PF08263 PF00560 PF07714 PF00069 PTHR23258 KOG1187 AT4G23740.1 Leucine-rich repeat protein kinase family protein			0		0
POPTR_0003s13720	3	14023853	14031470	7.6	5	f	3	PF07765 PF04508 KOG0962 AT5G41790.1 CIP1 COP1-interactive protein 1			0.1	0.08	0
POPTR_0003s13760	3	14059515	14063113	3.6	2	f	1	PF03005 AT4G11090.1 TBL23 TRICHOME BIREFRINGENCE-LIKE 23			0		0
POPTR_0003s13780	3	14068456	14070819	2.4	8	f	1	PF00505 PTHR13711 KOG0381 AT4G11080.1 HMG (high mobility group) box protein			0		0
POPTR_0003s14030	3	14228033	14230087	2.1	0	r	1	PF11623 AT4G23890.1			0.61	0.85	0
POPTR_0003s14090	3	14265802	14272657	6.9	15	f	1	PF00350 PF01031 PF02212 PTHR11566 KOG0446 AT5G42080.1 ADL1 ADL1A AG68 DL1 DRP1A RSW9 dynamin-like protein			0.87	0.95	0
POPTR_0003s14170	3	14303781	14305314	1.5	0	f	1	PF00462 PTHR10168 KOG2824 AT1G64500.1 Glutaredoxin family protein			0.27	0.77	0
POPTR_0003s14230	3	14352969	14359243	6.3	5	f	1	PF03552 AT4G23990.1 ATCSLG3 CSLG3 cellulose synthase like G3			0.02	0.06	0
POPTR_0003s14690	3	14695694	14698209	2.5	5	f	1	PF09748 PTHR13345 KOG3046 AT1G26665.1 Mediator complex subunit Med10			0.94	0.96	0
POPTR_0003s14930	3	14851178	14852344	1.2	0	f	1	ID=PAC:18218253;Name=POPTR_0003s14930.1;pacid=18218253;longest=1;Parent=POPTR_0003s14930			0		0
POPTR_0003s15140	3	15002752	15007509	4.8	5	f	1	PF00759 PTHR22298 AT5G49720.1 ATGH9A1 DEC GH9A1 IRX2 KOR KOR1 RSW2 TSD1 glycosyl hydrolase 9A1			0.46	0.36	0
POPTR_0003s15400	3	15185617	15191322	5.7	12	r	1	PF02225 PTHR22765 AT1G30900.1 BP80-3;3 VSR3;3 VSR6 VACUOLAR SORTING RECEPTOR 6			0.15	0.1	0
POPTR_0003s15630	3	15369039	15375249	6.2	9	r	2	PF04045 PTHR12058 KOG2826 K05758 AT1G30825.1 ARPC2A DIS2 Arp2/3 complex 34 kD subunit p34-Arc			1	1	0
POPTR_0003s15650	3	15410093	15415776	5.7	21	f	1	PF06418 PF00117 PTHR11550 KOG2387 6.3.4.2 K01937 AT1G30820.1 CTP synthase family protein			0		0
POPTR_0003s15790	3	15490762	15492958	2.2	3	f	1	PF00481 PTHR13832 KOG0700 AT3G16560.1 Protein phosphatase 2C family protein			0.49	0.2	0
POPTR_0003s15810	3	15512041	15516608	4.6	11	f	1	PF08414 PF00036 PF01794 PF08022 PF08030 PTHR11972 KOG0039 1.11.1.- 1.6.3.- K13447 AT5G47910.1 ATRBOHD RBOHD respiratory burst oxidase homologue D			0.19	0.19	0
POPTR_0003s16010	3	15644650	15647354	2.7	2	f	1	PF00067 PTHR19383 KOG0684 1.14.13.70 K05917 AT1G11680.1 CYP51 CYP51A2 CYP51G1 EMB1738 CYTOCHROME P450 51G1			0.97	0.98	0
POPTR_0003s16070	3	15676309	15680586	4.3	8	r	1	PF00458 PF00587 PF03129 PTHR10745 KOG2298 6.1.1.14 K01880 AT1G29880.1 glycyl-tRNA synthetase / glycine--tRNA ligase			0		0
POPTR_0003s16080	3	15688430	15692961	4.5	8	f	1	PF00628 PF00097 PF02182 PTHR14140 AT1G57820.1 ORTH2 VIM1 Zinc finger (C3HC4-type RING finger) family protein			0		0
POPTR_0003s16260	3	15839761	15845929	6.2	16	r	1	AT5G13260.1			0.55	0.55	0
POPTR_0003s16480	3	16068247	16072819	4.6	15	r	2	PF02779 PF02780 PTHR11624 KOG0524 1.2.4.1 K00162 AT5G50850.1 MAB1 Transketolase family protein			1.04	1	0
POPTR_0003s16590	3	16171851	16173468	1.6	0	f	1	PF00612 PF02179 AT1G12060.1 ATBAG5 BAG5 BCL-2-associated athanogene 5			0		0
POPTR_0003s16680	3	16226616	16228114	1.5	2	f	1	AT1G27990.1			0		0
POPTR_0003s16730	3	16260876	16263924	3	1	f	1	PF00249 KOG0051 AT5G41020.1 myb family transcription factor			0.6	0.88	0
POPTR_0003s16760	3	16287110	16293943	6.8	13	f	1	PF07889 AT1G24265.1 Protein of unknown function (DUF1664)			0.33	0.25	0
POPTR_0003s16770	3	16295068	16299838	4.8	15	f	1	PF04104 PTHR10537 KOG2267 2.7.7.- K02685 AT1G67320.2 DNA primase large subunit family			0		0
POPTR_0003s16910	3	16416086	16424299	8.2	10	f	1	PF03859 PF01833 PF00023 PF00612 PTHR23335 KOG0520 AT1G67310.1 Calmodulin-binding transcription activator protein with CG-1 and Ankyrin domains			0.37	0.29	0
POPTR_0003s17080	3	16553476	16554762	1.3	0	r	1	PF04669 AT1G67330.1 Protein of unknown function (DUF579)			0.71	0.9	0
POPTR_0003s17100	3	16565609	16568425	2.8	8	f	1	PF00641 PTHR23111 AT1G67325.1 Ran BP2/NZF zinc finger-like superfamily protein			0		0
POPTR_0003s17250	3	16663827	16668561	4.7	14	f	1	PF00118 PTHR11353 KOG0356 AT3G23990.1 HSP60 HSP60-3B heat shock protein 60			0.58	0.65	0
POPTR_0003s17350	3	16724980	16729065	4.1	1	f	1	PF08263 PF00560 PF00069 PF07714 PTHR23258 KOG1187 AT2G33170.1 Leucine-rich repeat receptor-like protein kinase family protein			0.37	0.18	0
POPTR_0003s17540	3	16878639	16880271	1.6	1	f	1	PF00195 PF02797 2.3.1.74 K00660 AT5G13930.1 ATCHS CHS TT4 Chalcone and stilbene synthase family protein			0.42	0.81	0
POPTR_0003s17650	3	16954123	16964133	10	18	f	2	PF12215 PF04685 PTHR12654 KOG2119 AT3G24180.1 Beta-glucosidase GBA2 type family protein			0.59	0.63	0
POPTR_0003s17720	3	17019847	17024803	5	4	f	1	PF00312 PTHR23321 KOG2815 AT1G80620.1 S15/NS1 RNA-binding protein			0.71	0.28	0
POPTR_0003s17750	3	17056840	17058476	1.6	2	r	1	PF00560 PTHR23125 KOG1947 AT1G80630.1 RNI-like superfamily protein			0.33	0.1	0
POPTR_0003s18030	3	17248176	17250234	2.1	0	r	1	PF00069 PF07714 PF03822 PTHR22982 KOG0583 AT5G25110.1 CIPK25 SnRK3.25 CBL-interacting protein kinase 25			0.67	0.9	0
POPTR_0003s18050	3	17255562	17259785	4.2	8	f	2	PF00111 PTHR23426 KOG3309 AT4G21090.1 ATMFDX2 MFDX2 MITOCHONDRIAL FERREDOXIN 2			0.76	0.91	0
POPTR_0003s18070	3	17279419	17282837	3.4	4	r	1	PF03352 AT5G57970.1 DNA glycosylase superfamily protein			0		0
POPTR_0003s18130	3	17325264	17327598	2.3	0	f	1	PF00069 PTHR23258 KOG0198 AT1G80870.1 Protein kinase superfamily protein			0		0
POPTR_0003s18350	3	17459024	17462926	3.9	7	f	1	PF00847 K09285 AT1G79700.2 Integrase-type DNA-binding superfamily protein			0.48	0.71	0
POPTR_0003s18520	3	17571779	17574092	2.3	1	r	1	AT1G79660.1			1	1	0
POPTR_0003s18530	3	17578706	17582407	3.7	6	f	1	PF03348 PTHR10383 KOG2592 AT1G16180.2 Serinc-domain containing serine and sphingolipid biosynthesis protein			0.56	0.57	0
POPTR_0003s18850	3	17763820	17764318	0.5	2	r	1	PF05922 PTHR10795:SF17 AT4G21640.1 Subtilase family protein			0		0
POPTR_0003s18930	3	17825015	17828970	4	1	r	1	PF00226 PF00249 PTHR11821 KOG0724 K09522 AT3G11450.1 DnaJ domain ;Myb-like DNA-binding domain			0.27	0.78	0
POPTR_0003s19010	3	17870536	17873326	2.8	0	r	1	PF01535 PTHR10483 AT1G11290.1 CRR22 Pentatricopeptide repeat (PPR) superfamily protein			0		0
POPTR_0003s19320	3	18084963	18089024	4.1	5	r	1	AT3G12320.1			0.44	0.46	0
POPTR_0003s19340	3	18096128	18106340	10.2	20	r	1	PF11957 PTHR13265 KOG2491 AT5G09860.1 AtHPR1 AtTHO1 HPR1 THO1 nuclear matrix protein-related			0.29	0.22	0
POPTR_0003s19370	3	18116836	18120038	3.2	4	r	1	PF00929 PF06839 PTHR23044 KOG0542 3.1.-.- K01175 AT3G15140.1 Polynucleotidyl transferase ribonuclease H-like superfamily protein			0.77	0.61	0
POPTR_0003s19490	3	18200943	18203763	2.8	2	r	1	PTHR13683 KOG1339 AT3G54400.1 Eukaryotic aspartyl protease family protein			0.32	0.18	0
POPTR_0003s19540	3	18236683	18241229	4.5	7	f	1	PF02493 PF01504 PTHR23086 KOG0229 2.7.1.68 K00889 AT3G07960.1 Phosphatidylinositol-4-phosphate 5-kinase family protein			0		0
POPTR_0003s19590	3	18270666	18280377	9.7	17	r	1	PF02837 PF00703 PF02836 PF02929 PTHR10066 KOG2024 3.2.1.23 K01190 AT3G54440.1 glycoside hydrolase family 2 protein			0		0
POPTR_0003s19630	3	18298249	18313677	15.4	18	r	1	PF00623 PF04983 PF11523 PTHR19376 KOG0260 AT2G40030.1 ATNRPD1B DMS5 DRD3 NRPD1B NRPE1 nuclear RNA polymerase D1B			0		0
POPTR_0003s19770	3	18416860	18418692	1.8	0	f	1	PF00462 PTHR10168 KOG2824 AT5G13810.1 Glutaredoxin family protein			0.89	0.97	0
POPTR_0003s19800	3	18430467	18436396	5.9	9	r	1	PF00664 PF00005 PTHR19242 KOG0054 AT3G13080.1 ATMRP3 MRP3 multidrug resistance-associated protein 3			0.07	0.14	0
POPTR_0003s19830	3	18453383	18458552	5.2	10	f	1	PF01008 PTHR10233 KOG1465 AT3G07300.1 NagB/RpiA/CoA transferase-like superfamily protein			0.29	0.23	0
POPTR_0003s20020	3	18635963	18646608	10.6	13	r	1	PTHR10887 KOG1806 K12874 AT2G38770.1 EMB2765 P-loop containing nucleoside triphosphate hydrolases superfamily protein			0.15	0.28	0
POPTR_0003s20040	3	18655401	18659219	3.8	1	f	1	PF07839 AT2G38800.1 Plant calmodulin-binding protein-related			0.24	0.77	0
POPTR_0003s20100	3	18692797	18695225	2.4	1	r	1	PF03514 AT1G50420.1 SCL-3 SCL3 scarecrow-like 3			0.42	0.78	0
POPTR_0003s20130	3	18718069	18720397	2.3	3	f	2	PF07145 AT2G41430.5 CID1 ERD15 LSR1 dehydration-induced protein (ERD15)			0.85	0.95	0
POPTR_0003s20290	3	18807129	18808736	1.6	0	r	1	PF01535 PTHR10483 AT1G07740.1 Tetratricopeptide repeat (TPR)-like superfamily protein			0		0
POPTR_0003s20480	3	18970967	18972489	1.5	0	f	1	PF00069 PTHR22985 KOG0610 AT3G20830.1 AGC (cAMP-dependent cGMP-dependent and protein kinase C) kinase family protein			0		0
POPTR_0003s20710	3	19168595	19172864	4.3	2	f	1	PF01535 PTHR10483 AT5G56310.1 Pentatricopeptide repeat (PPR) superfamily protein			0	0.05	0
POPTR_0003s20760	3	19194080	19204788	10.7	17	f	1	PTHR23193 AT1G55540.1 emb1011 Nuclear pore complex protein			0		0
POPTR_0003s21290	3	19509791	19512181	2.4	2	f	1	AT1G55280.1 Lipase/lipooxygenase PLAT/LH2 family protein			0		0
POPTR_0003s21380	3	19562749	19564428	1.7	1	r	1	PF04398 AT5G19860.1 Protein of unknown function DUF538			0.97	0.97	0
POPTR_0003s21400	3	19575035	19579035	4	7	f	1	PF04188 PTHR12468 KOG2647 2.4.1.- K07542 AT1G11880.1 transferases transferring hexosyl groups			0		0
POPTR_0003s21410	3	19580099	19585372	5.3	8	f	1	PF00013 PTHR11208 KOG0119 AT3G32940.1 RNA-binding KH domain-containing protein			0.18	0.15	0
POPTR_0003s21470	3	19627800	19628693	0.9	0	f	1	PF03018 PTHR21495 AT1G55210.2 Disease resistance-responsive (dirigent-like protein) family protein			1	0.97	0
POPTR_0003s21530	3	19651430	19658114	6.7	16	f	1	PF00069 PTHR11909 KOG1164 AT3G13670.1 Protein kinase family protein			0.53	0.45	0
POPTR_0003s21640	3	19719581	19721340	1.8	3	f	1	PF00141 1.11.1.7 K00430 AT5G06720.1 ATPA2 PA2 peroxidase 2			1	0.96	0
POPTR_0003s21900	3	19873557	19875974	2.4	1	f	1	PF01453 PF00069 PF07714 PTHR23258 KOG1187 AT5G60900.1 RLK1 receptor-like protein kinase 1			0		0
POPTR_0003s21940	3	19923169	19926328	3.2	0	f	1	PF01453 PF00069 PF07714 PTHR23258 KOG1187 AT5G60900.1 RLK1 receptor-like protein kinase 1			0		0
POPTR_0003s22300	3	20133075	20135626	2.6	1	f	1	PF03101 PF10551 PF04434 AT1G76320.1 FRS4 FAR1-related sequence 4			0		0
POPTR_0004s00550	4	198047	203736	5.7	15	f	1	PTHR13697 KOG2440 2.7.1.90 K00895 AT1G12000.1 Phosphofructokinase family protein			1	0.96	0
POPTR_0004s00570	4	214885	220594	5.7	13	f	1	PF07728 PF00004 PTHR23073 KOG0737 AT4G04180.1 P-loop containing nucleoside triphosphate hydrolases superfamily protein			0.08	0.08	0
POPTR_0004s00980	4	474420	475691	1.3	0	r	1	AT4G22030.1 F-box family protein with a domain of unknown function (DUF295)			0		0
POPTR_0004s01470	4	837724	839304	1.6	0	r	1	PF00231 PTHR11693 KOG1531 3.6.3.14 K02115 AT4G04640.1 ATPC1 ATPase F1 complex gamma subunit protein			0.4	0.79	0
POPTR_0004s01520	4	869193	872693	3.5	5	r	1	ID=PAC:18224905;Name=POPTR_0004s01520.1;pacid=18224905;longest=1;Parent=POPTR_0004s01520			0.31	0.14	0
POPTR_0004s01770	4	1071476	1075559	4.1	10	f	1	PF06454 AT4G21790.1 ATTOM1 TOM1 tobamovirus multiplication 1			0		0
POPTR_0004s01790	4	1082789	1086020	3.2	7	r	1	PF01066 PTHR14269 KOG1617 2.7.8.- K08744 AT4G04870.1 CLS cardiolipin synthase			0		0
POPTR_0004s01950	4	1226940	1228015	1.1	1	r	1	PF00407 AT1G70880.1 Polyketide cyclase/dehydrase and lipid transport superfamily protein			0.54	0.83	0
POPTR_0004s02730	4	1818914	1820123	1.2	2	r	1	AT2G32235.1			0		0
POPTR_0004s02930	4	1962004	1963587	1.6	0	f	1	PF01535 PTHR10483 AT3G13160.1 Tetratricopeptide repeat (TPR)-like superfamily protein			0		0
POPTR_0004s03310	4	2258315	2259797	1.5	2	r	1	PF00249 PTHR10641 KOG0048 AT4G21440.1 ATM4 ATMYB102 MYB102 MYB-like 102			0		0
POPTR_0004s03360	4	2292667	2296117	3.5	3	r	1	PF00083 PF07690 PTHR11600 KOG0254 AT1G11260.1 ATSTP1 STP1 sugar transporter 1			0.29	0.19	0
POPTR_0004s03400	4	2329517	2333863	4.3	2	r	1	PF00560 PTHR23125 KOG1947 AT3G62980.1 TIR1 F-box/RNI-like superfamily protein			0		0
POPTR_0004s03470	4	2385500	2403260	17.8	26	r	2	PF00664 PF00005 PTHR19242 KOG0054 AT2G34660.2 ATMRP2 EST4 MRP2 multidrug resistance-associated protein 2			0		0
POPTR_0004s03510	4	2427544	2431201	3.7	7	r	1	PF07887 K02183 AT5G57580.1 Calmodulin-binding protein			0.33	0.15	0
POPTR_0004s03520	4	2433404	2435945	2.5	3	r	1	PF09805 PTHR14577 KOG4709 AT1G11240.1			0.87	0.92	0
POPTR_0004s03530	4	2446147	2455032	8.9	14	f	1	PF02362 PF07496 PTHR23336:SF2 AT4G32010.1 HSI2-L1 HSL1 VAL2 HSI2-like 1			0		0
POPTR_0004s03830	4	2719707	2723170	3.5	12	r	1	PTHR11452 KOG2366 AT5G08370.1 AGAL2 AtAGAL2 alpha-galactosidase 2			0.52	0.41	0
POPTR_0004s03870	4	2751882	2752943	1.1	0	r	1	PF12143			0.84	0.92	0
POPTR_0004s04010	4	2849034	2858838	9.8	16	f	1	PF00035 AT4G21670.1 ATCPL1 CPL1 FRY2 C-terminal domain phosphatase-like 1			0.38	0.48	0
POPTR_0004s04040	4	2883613	2894423	10.8	15	f	1	AT4G04920.2 SFR6 sensitive to freezing 6			0.22	0.2	0
POPTR_0004s04050	4	2901269	2911390	10.1	18	f	1	AT4G04920.2 SFR6 sensitive to freezing 6			0.17	0.13	0
POPTR_0004s04120	4	2962290	2964654	2.4	1	f	1	KOG1764 AT5G53750.1 CBS domain-containing protein			0.56	0.25	0
POPTR_0004s04180	4	2999771	3003557	3.8	4	r	1	AT4G21720.1			0.88	0.93	0
POPTR_0004s04380	4	3134860	3143948	9.1	20	f	1	PF02359 PF02933 PF00004 PTHR23078 KOG0741 3.6.4.6 K06027 AT4G04910.1 NSF AAA-type ATPase family protein			0.49	0.49	0
POPTR_0004s04390	4	3144503	3145153	0.7	0	r	1	AT1G53035.1			1	0.97	0
POPTR_0004s04510	4	3262670	3268450	5.8	5	f	1	PF10374 PTHR15696 KOG2162 AT1G28260.1 Telomerase activating protein Est1			0		0
POPTR_0004s04840	4	3587198	3598682	11.5	18	r	1	PF00046 PF02791 PTHR19418 KOG0484 AT1G28420.1 HB-1 homeobox-1			0		0
POPTR_0004s04880	4	3645211	3648989	3.8	1	f	1	PF08263 PF00560 PF00069 PF07714 PTHR23258 KOG1187 2.7.1.- K00924 AT1G28440.1 HSL1 HAESA-like 1			0		0
POPTR_0004s05020	4	3772410	3775396	3	7	f	1	PF09177 PF05739 PTHR12380 KOG3202 AT1G28490.1 ATSYP61 OSM1 SYP61 syntaxin of plants 61			0.61	0.77	0
POPTR_0004s05060	4	3803249	3805699	2.5	2	f	1	AT1G28540.1			0.8	0.59	0
POPTR_0004s05160	4	3901161	3908494	7.3	17	f	3	PF05918 PTHR12758 KOG2213 AT2G34040.1 Apoptosis inhibitory protein 5 (API5)			0.37	0.33	0
POPTR_0004s05200	4	3945965	3956538	10.6	21	f	1	PF00271 PF04408 PF07717 PTHR18934 KOG0922 3.6.4.13 K13117 AT4G18465.1 RNA helicase family protein			0.5	0.46	0
POPTR_0004s05230	4	3978374	3981464	3.1	5	f	1	PF00612 AT2G33990.1 iqd9 IQ-domain 9			0.61	0.52	0
POPTR_0004s05330	4	4071542	4076224	4.7	6	f	1	PF02776 PF00205 PF02775 PTHR18968 KOG1184 AT4G33070.1 Thiamine pyrophosphate dependent pyruvate decarboxylase family protein			0.75	0.92	0
POPTR_0004s05420	4	4173137	4177385	4.2	6	r	1	PF03005 AT5G58600.1 PMR5 TBL44 Plant protein of unknown function (DUF828)			0.45	0.43	0
POPTR_0004s05600	4	4327429	4333576	6.1	7	r	1	PTHR12902 AT1G29170.1 ATSCAR3 SCAR3 WAVE2 SCAR family protein			0.22	0.41	0
POPTR_0004s05650	4	4417925	4422040	4.1	3	f	1	PF05097 AT1G29240.1 Protein of unknown function (DUF688)			0		0
POPTR_0004s05750	4	4503485	4507300	3.8	12	f	1	PF00860 PTHR11119 KOG1292 AT2G34190.1 Xanthine/uracil permease family protein			0.43	0.33	0
POPTR_0004s06420	4	5167354	5171375	4	1	f	1	PF08263 PF00560 PF00069 PF07714 PTHR23258 KOG1187 2.7.11.1 K13420 AT5G46330.1 FLS2 Leucine-rich receptor-like protein kinase family protein			0.12	0.09	0
POPTR_0004s06460	4	5228268	5231618	3.4	7	f	1	PF00227 PTHR11599 KOG0173 3.4.25.1 K02739 AT5G40580.1 PBB2 20S proteasome beta subunit PBB2			1	0.96	0
POPTR_0004s06590	4	5290425	5292384	2	3	f	1	PF08315 KOG3407 K12871 AT3G05070.1			0.94	0.96	0
POPTR_0004s06780	4	5419813	5422049	2.2	5	r	1	PF03169 AT1G65730.1 YSL7 YELLOW STRIPE like 7			0		0
POPTR_0004s07030	4	5850281	5852596	2.3	0	f	1	PF01535 PTHR10483 AT5G52850.1 Pentatricopeptide repeat (PPR) superfamily protein			0		0
POPTR_0004s07050	4	5861166	5862793	1.6	2	r	1	PF03106 AT5G52830.1 ATWRKY27 WRKY27 WRKY DNA-binding protein 27			0.81	0.89	0
POPTR_0004s07070	4	5876427	5881818	5.4	10	f	1	PF00226 PF02889 PTHR11821 KOG0721 K09540 AT1G79940.3 ATERDJ2A DnaJ / Sec63 Brl domains-containing protein			1	0.97	0
POPTR_0004s07130	4	5901544	5902316	0.8	0	f	1	PF11947 AT5G52780.1 Protein of unknown function (DUF3464)			1	0.95	0
POPTR_0004s07160	4	5929559	5933571	4	7	f	1	PF00249 PTHR12802 KOG0724 AT5G52660.1 Homeodomain-like superfamily protein			0.97	0.95	0
POPTR_0004s07270	4	5989061	5992560	3.5	6	r	2	PF00249 PTHR12802 AT5G17300.1 RVE1 Homeodomain-like superfamily protein			0.63	0.35	0
POPTR_0004s07280	4	6008241	6014447	6.2	20	f	1	PF01704 PTHR11952 KOG2638 2.7.7.9 K00963 AT5G17310.2 AtUGP2 UGP2 UDP-glucose pyrophosphorylase 2			0.58	0.56	0
POPTR_0004s07320	4	6048461	6052859	4.4	15	f	1	PF00180 PTHR11822 KOG1526 1.1.1.42 K00031 AT1G65930.1 cICDH cytosolic NADP+-dependent isocitrate dehydrogenase			0.96	0.98	0
POPTR_0004s07410	4	6105507	6113754	8.2	15	r	1	PF03367 PTHR10876 KOG2703 K06874 AT5G22480.1 ZPR1 zinc-finger domain protein			0.88	0.88	0
POPTR_0004s07640	4	6266989	6275712	8.7	13	f	1	PF02362 PF06507 PF02309 AT5G37020.1 ARF8 ATARF8 auxin response factor 8			0.73	0.54	0
POPTR_0004s07700	4	6327942	6330044	2.1	0	f	1	PF03514 AT5G52510.1 SCL8 SCARECROW-like 8			0.97	0.94	0
POPTR_0004s07820	4	6411571	6413757	2.2	1	f	1	PF03330 PF01357 AT3G03220.1 ATEXP13 ATEXPA13 ATHEXP ALPHA 1.22 EXP13 EXPA13 expansin A13			0.41	0.19	0
POPTR_0004s07860	4	6429110	6430788	1.7	0	f	1	AT3G03210.1			0		0
POPTR_0004s07980	4	6532002	6534279	2.3	0	r	1	PF08263 PF00560 PF07714 PTHR23258 KOG1187 AT1G27190.1 Leucine-rich repeat protein kinase family protein			0		0
POPTR_0004s08000	4	6544731	6556340	11.6	15	f	1	PF00076 PF00641 PF01585 PTHR13948 KOG0154 AT3G54230.2 SUA suppressor of abi3-5			0	0.1	0
POPTR_0004s08030	4	6563355	6565380	2	1	r	1	PF00501 PTHR11968 KOG1176 AT1G65880.1 BZO1 benzoyloxyglucosinolate 1			1	0.96	0
POPTR_0004s08230	4	6736693	6740572	3.9	1	r	1	PF08263 PF00560 PF00069 PF07714 PTHR23258 KOG1187 AT1G66150.1 TMK1 transmembrane kinase 1			0		0
POPTR_0004s08340	4	6869294	6870906	1.6	0	f	1	PTHR13683 KOG1339 AT5G37540.1 Eukaryotic aspartyl protease family protein			0.61	0.84	0
POPTR_0004s08440	4	6973416	6974838	1.4	1	f	1	PF01657 AT5G37660.2 PDLP7 plasmodesmata-located protein 7			0		0
POPTR_0004s08490	4	7088202	7090187	2	2	f	1	PF00332 PF07983 PTHR19418:SF127 AT1G66250.1 O-Glycosyl hydrolases family 17 protein			0.28	0.73	0
POPTR_0004s08560	4	7116694	7125326	8.6	13	f	1	KOG1308 AT5G16620.1 ATTIC40 PDE120 TIC40 hydroxyproline-rich glycoprotein family protein			0.47	0.59	0
POPTR_0004s08580	4	7133001	7140524	7.5	15	f	1	PF03835 PF10403 PF10404 PF10405 PTHR12135 KOG2179 K10838 AT5G16630.2 ATRAD4 RAD4 DNA repair protein Rad4 family			0		0
POPTR_0004s08600	4	7153034	7156832	3.8	4	r	1	PF04576 AT5G16720.1 Protein of unknown function DUF593			0		0
POPTR_0004s08710	4	7273331	7279653	6.3	7	f	1	PF01582 PF00931 PF00560 PF07725 PTHR23155 KOG4658 AT1G69550.1 disease resistance protein (TIR-NBS-LRR class)			0		0
POPTR_0004s08800	4	7397711	7401129	3.4	5	f	1	PF00069 PF07714 PTHR23258 KOG1187 AT5G37790.1 Protein kinase superfamily protein			0.64	0.77	0
POPTR_0004s08950	4	7509968	7518119	8.2	13	r	1	PTHR10072 AT5G03900.2 Iron-sulphur cluster biosynthesis family protein			1	0.97	0
POPTR_0004s08980	4	7546363	7556633	10.3	20	f	1	PF00133 PF08264 PTHR11946 KOG0432 AT5G16715.1 EMB2247 ATP binding;valine-tRNA ligases;aminoacyl-tRNA ligases;nucleotide binding;ATP binding;aminoacyl-tRNA ligases			0		0
POPTR_0004s09110	4	7627393	7631629	4.2	4	f	1	PF00574 PTHR10381 KOG0840 3.4.21.92 K01358 AT1G66670.1 CLPP3 NCLPP3 CLP protease proteolytic subunit 3			0.3	0.15	0
POPTR_0004s09140	4	7636895	7641845	5	11	r	1	PF10155 PTHR15975 KOG4508 AT5G18420.2			0		0
POPTR_0004s09300	4	7851965	7854399	2.4	1	f	1	PF11976 PF00240 PTHR10666 KOG0001 AT4G05320.2 UBQ10 polyubiquitin 10			0.36	0.18	0
POPTR_0004s09330	4	7885062	7887287	2.2	2	f	1	PF04729 PTHR12040 KOG3265 K10753 AT1G66740.1 ASF1A AtSP7 SGA2 SP7 ASF1 like histone chaperone			0.59	0.23	0
POPTR_0004s10500	4	9037438	9039981	2.5	0	r	1	PF03639 KOG2254 AT5G15870.1 glycosyl hydrolase family 81 protein			0		0
POPTR_0004s10560	4	9094466	9100139	5.7	8	r	2	PF00533 PF00097 PF00628 PTHR13561 AT1G67180.1 zinc finger (C3HC4-type RING finger) family protein / BRCT domain-containing protein			1	0.88	0
POPTR_0004s10570	4	9105432	9106953	1.5	1	r	1	PF06880 AT1G61600.1 Protein of unknown function (DUF1262)			1	0.95	0
POPTR_0004s10880	4	9445895	9448647	2.8	1	r	1	PF03446 PF00393 PTHR11811 KOG2653 1.1.1.44 K00033 AT3G02360.2 6-phosphogluconate dehydrogenase family protein			0.77	0.92	0
POPTR_0004s10980	4	9541288	9543300	2	2	r	1	PF01501 2.4.1.43 K13648 AT3G02350.1 GAUT9 galacturonosyltransferase 9			0		0
POPTR_0004s11220	4	9841858	9845556	3.7	7	r	1	PF10250 AT5G15740.1 O-fucosyltransferase family protein			0		0
POPTR_0004s11540	4	10302723	10307793	5.1	5	r	1	AT4G26190.1 Haloacid dehalogenase-like hydrolase (HAD) superfamily protein			0.35	0.16	0
POPTR_0004s11760	4	10619187	10621638	2.5	1	r	1	PF03721 PF00984 PF03720 PTHR11374 KOG2666 1.1.1.22 K00012 AT5G15490.1 UDP-glucose 6-dehydrogenase family protein			0.54	0.85	0
POPTR_0004s11970	4	10869262	10872859	3.6	0	f	1	PF08263 PF00560 PF00069 PF07714 PTHR23258 KOG1187 AT3G02130.1 RPK2 TOAD2 receptor-like protein kinase 2			0.34	0.74	0
POPTR_0004s12160	4	11074665	11078078	3.4	1	r	1	PF04981 PTHR12746 KOG2613 K07562 AT2G03820.1 nonsense-mediated mRNA decay NMD3 family protein			0		0
POPTR_0004s12440	4	11544717	11546145	1.4	1	f	1	PF02622 AT3G29240.1 Protein of unknown function (DUF179)			0		0
POPTR_0004s12760	4	12002178	12007404	5.2	3	r	1	PF02892 PF05699 PTHR12979 KOG1121 AT3G42170.1 BED zinc finger ;hAT family dimerisation domain			0.49	0.82	0
POPTR_0004s12810	4	12075075	12080055	5	3	r	1	PF02892 PF05699 PTHR12979 KOG1121 AT3G42170.1 BED zinc finger ;hAT family dimerisation domain			0.35	0.74	0
POPTR_0004s13420	4	13461954	13467578	5.6	9	f	1	PF00023 PF00076 PTHR18958 KOG4214 AT3G28880.1 Ankyrin repeat family protein			0		0
POPTR_0004s13530	4	13815098	13819032	3.9	3	f	1	PF02485 PTHR19297 KOG0799 AT5G15050.1 Core-2/I-branching beta-1 6-N-acetylglucosaminyltransferase family protein			0.52	0.2	0
POPTR_0004s13560	4	13882689	13885776	3.1	0	r	1	PF00855 PTHR23068:SF8 AT5G40340.1 Tudor/PWWP/MBT superfamily protein			0.11	0.66	0
POPTR_0004s14020	4	14479313	14490969	11.7	16	f	1	PF00888 PF10557 PTHR11932 KOG2167 K10609 AT5G46210.1 ATCUL4 CUL4 cullin4			0.2	0.26	0
POPTR_0004s14190	4	14680219	14683493	3.3	1	r	1	PF01535 PTHR10483 AT5G08490.1 Tetratricopeptide repeat (TPR)-like superfamily protein			0		0
POPTR_0004s14440	4	14948497	14952689	4.2	8	r	2	AT5G23610.2			0.77	0.63	0
POPTR_0004s14680	4	15297692	15300388	2.7	2	f	1	PF03171 PTHR10209 KOG0143 AT5G08640.1 ATFLS1 FLS FLS1 flavonol synthase 1			0.99	0.96	0
POPTR_0004s14890	4	15541523	15552348	10.8	14	r	1	PF09333 PTHR13190 KOG2993 AT3G19190.1 ATATG2 ATG2 autophagy 2			0.07	0.12	0
POPTR_0004s15050	4	15716774	15717875	1.1	0	r	1	PF07859 PTHR23024 KOG1515 AT1G19190.1 alpha/beta-Hydrolases superfamily protein			0.29	0.75	0
POPTR_0004s15170	4	15812867	15816260	3.4	7	r	1	PF00160 PF07719 PF00515 PTHR11071 KOG0546 5.2.1.8 K05864 AT2G15790.1 CYP40 SQN peptidyl-prolyl cis-trans isomerase / cyclophilin-40 (CYP40) / rotamase			0.58	0.32	0
POPTR_0004s15270	4	15936359	15939898	3.5	9	f	1	PF00069 PTHR22982 KOG0583 2.7.11.1 K14498 AT4G33950.1 ATOST1 OST1 P44 SNRK2-6 SNRK2.6 SRK2E Protein kinase superfamily protein			0.92	0.91	0
POPTR_0004s15490	4	16115686	16133618	17.9	15	f	1	PF02985 PF00454 PF02260 PTHR11139 K08873 AT1G50030.1 TOR target of rapamycin			0.07	0.07	0
POPTR_0004s15600	4	16207203	16209028	1.8	0	f	1	PTHR19383 KOG0157 AT5G42650.1 AOS CYP74A DDE2 allene oxide synthase			1	0.96	0
POPTR_0004s15660	4	16245457	16247751	2.3	2	r	1	PF01535 PTHR10483 AT2G15980.1 Tetratricopeptide repeat (TPR)-like superfamily protein			0		0
POPTR_0004s15900	4	16411279	16413620	2.3	2	f	1	PF00083 PF07690 PTHR11600 KOG0254 AT3G18830.1 ATPLT5 ATPMT5 PMT5 polyol/monosaccharide transporter 5			0		0
POPTR_0004s16070	4	16523132	16527684	4.6	6	f	1	PF04433 PF00569 PF00249 PTHR12802 KOG1279 K11649 AT4G34430.3 ATSWI3D CHB3 DNA-binding family protein			0		0
POPTR_0004s16130	4	16567964	16571584	3.6	9	r	1	PF01213 PF08603 PTHR10652 KOG2675 AT4G34490.1 ATCAP1 CAP 1 CAP1 cyclase associated protein 1			0.32	0.28	0
POPTR_0004s16200	4	16622788	16625021	2.2	1	f	1	AT1G63850.1 BTB/POZ domain-containing protein			0.33	0.16	0
POPTR_0004s16290	4	16747273	16749451	2.2	0	f	1	PF08392 PF02797 PF08541 AT1G19440.1 KCS4 3-ketoacyl-CoA synthase 4			0		0
POPTR_0004s16370	4	16846127	16849514	3.4	5	f	1	PF07732 PF00394 PF07731 PTHR11709 KOG1263 AT5G03260.1 LAC11 laccase 11			0		0
POPTR_0004s16430	4	16886627	16890810	4.2	4	f	1	AT2G16365.2 F-box family protein			0		0
POPTR_0004s16580	4	17014380	17017878	3.5	5	f	1	AT4G39140.1 RING/U-box superfamily protein			0.52	0.62	0
POPTR_0004s16610	4	17026876	17029386	2.5	1	f	1	PF00069 PF07714 PTHR23258 KOG1187 AT4G39110.1 Malectin/receptor-like protein kinase family protein			0		0
POPTR_0004s16660	4	17055529	17061631	6.1	7	r	1	PF07526 PF00046 PTHR11850 KOG0773 AT4G34610.1 BLH6 BEL1-like homeodomain 6			0.31	0.19	0
POPTR_0004s16790	4	17138944	17140006	1.1	0	r	1	AT4G34630.1			0.66	0.87	0
POPTR_0004s16800	4	17142789	17146553	3.8	8	r	1	AT2G21385.1			0		0
POPTR_0004s16880	4	17247702	17255938	8.2	8	r	1	PF02201 PF03126 PF02213 PF00642 PTHR14445 KOG1946 AT2G16485.1 nucleic acid binding;zinc ion binding;DNA binding			0.07	0.09	0
POPTR_0004s16920	4	17299068	17301400	2.3	5	f	1	PF00274 PTHR11627 KOG1557 4.1.2.13 K01623 AT4G38970.1 FBA2 fructose-bisphosphate aldolase 2			1	0.98	0
POPTR_0004s16970	4	17341829	17348033	6.2	14	f	1	PF00225 PF11995 PTHR16012 KOG0242 AT2G21300.1 ATP binding microtubule motor family protein			0.25	0.17	0
POPTR_0004s17250	4	17542903	17543432	0.5	0	r	1	PF02519 K14488 AT4G38840.1 SAUR-like auxin-responsive protein family			0		0
POPTR_0004s17650	4	17759233	17762308	3.1	4	f	2	PF01425 PTHR11895 KOG1211 AT4G34880.1 Amidase family protein			0.99	0.88	0
POPTR_0004s17740	4	17806229	17811263	5	2	r	5	PF04548 PF11886 PTHR10903 AT3G16620.1 ATTOC120 TOC120 translocon outer complex protein 120			0.12	0.12	0
POPTR_0004s17840	4	17886390	17887454	1.1	0	f	1	PF00313 PF00098 PTHR11544 KOG3070 AT4G36020.1 CSDP1 cold shock domain protein 1			0.39	0.78	0
POPTR_0004s17960	4	18000857	18003591	2.7	0	f	1	PF05922 PF00082 PF02225 PTHR10795 AT4G34980.1 SLP2 subtilisin-like serine protease 2			0.24	0.73	0
POPTR_0004s18030	4	18039342	18043842	4.5	8	r	1	PF00141 AT4G35000.1 APX3 ascorbate peroxidase 3			0.87	0.91	0
POPTR_0004s18130	4	18123434	18127865	4.4	5	r	1	PF12265 PF00400 PTHR22850 KOG0264 K10752 AT2G16780.1 MSI02 MSI2 NFC02 NFC2 Transducin family protein / WD-40 repeat family protein			0.32	0.41	0
POPTR_0004s18210	4	18180383	18186098	5.7	9	f	1	PF00179 PTHR11621 KOG0895 AT2G16920.1 PFU2 UBC23 ubiquitin-conjugating enzyme 23			0		0
POPTR_0004s18400	4	18307358	18312632	5.3	14	f	1	PF09378 PF02874 PF00006 PF00306 PTHR15184 KOG1351 3.6.3.14 K02147 AT4G38510.5 ATPase V1 complex subunit B protein			0.98	0.97	0
POPTR_0004s18510	4	18365988	18372503	6.5	14	f	1	PF07690 PTHR10074 KOG2816 AT2G16970.1 MEE15 Major facilitator superfamily protein			0		0
POPTR_0004s18540	4	18386489	18399069	12.6	14	f	2	PF02985 PF08064 PF02259 PF00454 PF02260 PTHR11139 KOG0890 2.7.11.1 K06640 AT5G40820.1 ATATR ATR ATRAD3 Ataxia telangiectasia-mutated and RAD3-related			0		0
POPTR_0004s18610	4	18446670	18449007	2.3	1	r	1	PF00348 PTHR12001 KOG0776 2.5.1.1 2.5.1.10 2.5.1.29 K13789 AT4G38460.1 GGR geranylgeranyl reductase			0.97	0.97	0
POPTR_0004s18630	4	18452107	18456068	4	2	f	2	PF00646 PF03478 AT2G17030.1 F-box family protein with a domain of unknown function (DUF295)			0.1	0.13	0
POPTR_0004s18640	4	18455040	18458398	3.4	4	r	1	PF03759 AT4G38430.1 ATROPGEF1 ROPGEF1 rho guanyl-nucleotide exchange factor 1			0.26	0.18	0
POPTR_0004s18670	4	18476138	18477534	1.4	1	r	1	PF00190 PF07883 AT5G39130.1 RmlC-like cupins superfamily protein			0		0
POPTR_0004s18880	4	18612670	18614345	1.7	2	r	1	PF00187 PF00182 PTHR22595 KOG4742 AT3G12500.1 ATHCHIB B-CHI CHI-B HCHIB PR-3 PR3 basic chitinase			0.84	0.9	0
POPTR_0004s19350	4	19207421	19213785	6.4	4	r	1	PF04783 PF04782 PTHR21450 AT4G35240.2 Protein of unknown function (DUF630 and DUF632)			0.16	0.14	0
POPTR_0004s19490	4	19315862	19317855	2	0	r	1	PF00777 PTHR13713 AT1G08280.1 Glycosyltransferase family 29 (sialyltransferase) family protein			0		0
POPTR_0004s19500	4	19327428	19328582	1.2	1	r	1	PF01754 PF01428 PTHR10634 KOG3173 AT2G27580.1 A20/AN1-like zinc finger family protein			1.06	1.02	0
POPTR_0004s19750	4	19515981	19517998	2	4	f	1	PF01451 PTHR11717 KOG3217 3.1.3.48 K01104 AT3G44620.1 protein tyrosine phosphatases;protein tyrosine phosphatases			0		0
POPTR_0004s19860	4	19552887	19553574	0.7	0	r	1	PF00011 PTHR11527 KOG0710 AT1G07400.1 HSP20-like chaperones superfamily protein			0.95	0.95	0
POPTR_0004s20170	4	19799532	19803261	3.7	3	r	1	PF00069 PTHR11295 KOG1290 2.7.11.1 K08832 AT3G44850.1 Protein kinase superfamily protein			0		0
POPTR_0004s20450	4	20014866	20019240	4.4	6	r	1	PF00098 PTHR23002 KOG4400 AT3G43590.1 zinc knuckle (CCHC-type) family protein			0.32	0.17	0
POPTR_0004s20590	4	20067694	20071826	4.1	1	r	1	PF00931 PF00560 PTHR23155 KOG4658 AT3G14460.1 LRR and NB-ARC domains-containing disease resistance protein			0		0
POPTR_0004s20690	4	20128377	20132795	4.4	0	r	1	PF00931 PF00560 PTHR23155 KOG4658 AT3G14470.1 NB-ARC domain-containing disease resistance protein			0		0
POPTR_0004s20790	4	20190779	20195318	4.5	9	r	1	PF06258 AT5G22350.1 ELM1 Protein of unknown function (DUF1022)			0.48	0.49	0
POPTR_0004s20800	4	20196067	20197848	1.8	0	r	1	PF05834 PTHR22912 AT3G10230.1 LYC lycopene cyclase			0.92	0.96	0
POPTR_0004s20830	4	20209052	20211304	2.3	0	f	1	PF04873 K14514 AT3G20770.1 AtEIN3 EIN3 Ethylene insensitive 3 family protein			0.46	0.79	0
POPTR_0004s20860	4	20232911	20239720	6.8	5	r	1	PF04783 PF04782 PTHR21450 AT2G27090.1 Protein of unknown function (DUF630 and DUF632)			0		0
POPTR_0004s20910	4	20272306	20278628	6.3	13	r	1	KOG2526 AT3G44330.1			0.26	0.19	0
POPTR_0004s21030	4	20337543	20338209	0.7	0	f	1	PTHR19410 AT2G47140.1 NAD(P)-binding Rossmann-fold superfamily protein			0		0
POPTR_0004s21210	4	20438444	20444102	5.7	9	f	3	PF00076 PTHR10432 KOG0117 AT3G52660.1 RNA-binding (RRM/RBD/RNP motifs) family protein			0.13	0.28	0
POPTR_0004s21690	4	20735907	20741626	5.7	5	r	1	PF00083 PF07690 PTHR11600 KOG0569 AT4G35300.4 TMT2 tonoplast monosaccharide transporter2			0.36	0.45	0
POPTR_0004s21750	4	20775042	20779076	4	11	r	1	PF01937 PTHR12280 KOG4584 AT4G35360.1 Uncharacterised conserved protein (UCP030210)			0.96	0.95	0
POPTR_0004s21990	4	20931773	20943222	11.4	15	r	1	PF02037 PF00628 PF02891 PTHR10782 KOG2169 AT5G60410.2 ATSIZ1 SIZ1 DNA-binding protein with MIZ/SP-RING zinc finger PHD-finger and SAP domain			0.55	0.35	0
POPTR_0004s22000	4	20953906	20954832	0.9	0	f	1	AT3G45230.1 hydroxyproline-rich glycoprotein family protein			1	1	0
POPTR_0004s22270	4	21180891	21195125	14.2	13	r	1	PTHR10799 AT4G31900.1 PKR2 chromatin remodeling factor putative			0		0
POPTR_0004s22650	4	21499818	21501122	1.3	1	f	2	PF12171 PF00096 PTHR11389 AT2G28200.1 C2H2-type zinc finger family protein			0.97	0.68	0
POPTR_0004s22720	4	21561585	21569629	8	17	r	1	PF00628 PTHR13793 AT2G27980.1 Acyl-CoA N-acyltransferase with RING/FYVE/PHD-type zinc finger domain			0		0
POPTR_0004s22820	4	21679224	21687894	8.7	14	r	1	PF03094 K08472 AT1G11000.1 ATMLO4 MLO4 Seven transmembrane MLO family protein			0		0
POPTR_0004s23160	4	21922896	21951315	28.4	33	f	1	PF00270 PF00271 PF04408 PF07717 PTHR18934 KOG0920 AT1G58060.1 RNA helicase family protein			0.12	0.19	0
POPTR_0004s23530	4	22220130	22225391	5.3	2	f	1	PF08264 PTHR11946 KOG0437 6.1.1.4 K01869 AT1G09620.1 ATP binding;leucine-tRNA ligases;aminoacyl-tRNA ligases;nucleotide binding;ATP binding;aminoacyl-tRNA ligases			0.36	0.5	0
POPTR_0004s23820	4	22441700	22453868	12.2	28	r	1	PF02985 PF00514 PF08623 PTHR12696 KOG1824 AT2G02560.2 ATCAND1 CAND1 ETA2 HVE TIP120 cullin-associated and neddylation dissociated			0.33	0.3	0
POPTR_0004s24020	4	22681873	22687160	5.3	18	r	1	PF00560 PF07714 PF00069 PTHR23258 KOG1187 AT5G49760.1 Leucine-rich repeat protein kinase family protein			0		0
POPTR_0004s24110	4	22844197	22847016	2.8	1	r	1	PF00069 PF07714 PTHR23258 KOG1187 AT5G07620.1 Protein kinase superfamily protein			0		0
POPTR_0005s00250	5	30011	35280	5.3	7	f	1	PF03619 PTHR23423 KOG2641 AT3G05940.1 Protein of unknown function (DUF300)			0.94	0.98	0
POPTR_0005s00320	5	73292	75597	2.3	4	f	1	PF07690 PF00854 PTHR11654 KOG1237 AT1G59740.1 Major facilitator superfamily protein			0		0
POPTR_0005s00520	5	186175	190931	4.8	7	r	1	PF00069 PF07714 PTHR23258 KOG1187 AT1G56720.1 Protein kinase superfamily protein			0.26	0.35	0
POPTR_0005s00550	5	216006	218597	2.6	4	f	1	PF07983 AT2G30933.1 Carbohydrate-binding X8 domain superfamily protein			0		0
POPTR_0005s00690	5	297404	301581	4.2	3	f	1	PF00557 PF08644 PF08512 PTHR13980 KOG1189 AT4G10710.1 SPT16 global transcription factor C			0		0
POPTR_0005s00700	5	304740	308063	3.3	2	r	1	PF00557 PF08644 PF08512 PTHR13980 KOG1189 AT4G10710.1 SPT16 global transcription factor C			0		0
POPTR_0005s00710	5	309945	314596	4.7	13	r	4	PF00069 PTHR11295 KOG0658 2.7.1.- K00924 AT5G26751.1 ATSK11 SK 11 shaggy-related kinase 11			0.98	0.99	0
POPTR_0005s00790	5	363243	363937	0.7	0	f	1	ID=PAC:18208629;Name=POPTR_0005s00790.1;pacid=18208629;longest=1;Parent=POPTR_0005s00790			1	0.88	0
POPTR_0005s01360	5	902899	909675	6.8	5	f	1	PTHR10799:SF35 AT1G08060.2 MOM MOM1 ATP-dependent helicase family protein			0		0
POPTR_0005s01560	5	1027266	1029616	2.4	1	r	1	PF01535 PTHR10483 AT5G48910.1 LPA66 Pentatricopeptide repeat (PPR) superfamily protein			0		0
POPTR_0005s01600	5	1048429	1051828	3.4	7	f	1	PF07646 PF01344 PTHR23244 KOG4693 AT1G18610.1 Galactose oxidase/kelch repeat superfamily protein			0		0
POPTR_0005s01850	5	1230032	1232904	2.9	10	f	1	PF00262 PTHR11073 KOG0674 K08057 AT1G56340.2 AtCRT1a CRT1 CRT1a calreticulin 1a			0		0
POPTR_0005s01900	5	1244409	1247147	2.7	2	f	1	PF00025 PF08477 PF01926 PTHR11711 KOG0077 AT4G02080.1 ASAR1 ATSAR2 ATSARA1C SAR2 secretion-associated RAS super family 2			0.7	0.89	0
POPTR_0005s01950	5	1267804	1269336	1.5	0	r	1	PF07816 AT3G62630.1 Protein of unknown function (DUF1645)			0.99	0.95	0
POPTR_0005s01960	5	1273734	1279274	5.5	5	r	1	PTHR21726 AT5G26910.1			0.14	0.14	0
POPTR_0005s02010	5	1307723	1310675	3	7	f	1	PF07887 AT5G57580.1 Calmodulin-binding protein			0		0
POPTR_0005s02020	5	1315216	1317174	2	4	f	1	PF00226 PTHR11821 AT1G56300.1 Chaperone DnaJ-domain superfamily protein			0.92	0.98	0
POPTR_0005s02030	5	1321675	1326516	4.8	10	f	1	PF01749 PF00514 PF02985 PTHR23316 KOG0166 AT3G06720.2 AIMP ALPHA AT-IMP ATKAP ALPHA IMPA-1 IMPA1 importin alpha isoform 1			0.62	0.64	0
POPTR_0005s02090	5	1351621	1354624	3	3	r	1	PF03854 PF00097 PF07649 PF00628 PTHR15242 AT3G05670.1 RING/U-box protein			0.59	0.43	0
POPTR_0005s02340	5	1517894	1520564	2.7	7	r	1	PF01472 PTHR22798 KOG2523 K07575 AT1G09150.1 pseudouridine synthase and archaeosine transglycosylase (PUA) domain-containing protein			0.96	0.96	0
POPTR_0005s02360	5	1525878	1529479	3.6	4	r	1	AT4G16050.1 Aminotransferase-like plant mobile domain family protein			0		0
POPTR_0005s02380	5	1534556	1535234	0.7	0	f	1	PF04398 AT1G02816.1 Protein of unknown function DUF538			0		0
POPTR_0005s02430	5	1563115	1564847	1.7	2	r	2	PF01776 PTHR10064 KOG3434 AT3G05560.1 Ribosomal L22e protein family			1	0.98	0
POPTR_0005s02540	5	1626055	1630139	4.1	9	r	1	PF01267 PTHR10653 KOG0836 K10364 AT3G05520.2 Subunits of heterodimeric actin filament capping protein Capz superfamily			0		0
POPTR_0005s02770	5	1775574	1781804	6.2	12	f	1	PF03552 PTHR13301:SF1 AT5G64740.1 CESA6 E112 IXR2 PRC1 cellulose synthase 6			0		0
POPTR_0005s02810	5	1804194	1806380	2.2	2	f	1	PF02458 AT5G48930.1 HCT hydroxycinnamoyl-CoA shikimate/quinate hydroxycinnamoyl transferase			0.43	0.79	0
POPTR_0005s02820	5	1811428	1813355	1.9	1	f	1	PF02458 AT5G48930.1 HCT hydroxycinnamoyl-CoA shikimate/quinate hydroxycinnamoyl transferase			0		0
POPTR_0005s02850	5	1840814	1847710	6.9	12	f	1	PF00571 PTHR13780 KOG1764 AT1G09020.1 ATSNF4 SNF4 homolog of yeast sucrose nonfermenting 4			0.24	0.27	0
POPTR_0005s02860	5	1849520	1854425	4.9	8	r	1	PF00996 PTHR11787 KOG4405 AT3G06540.1 AthREP REP Rab escort protein			0.42	0.5	0
POPTR_0005s02980	5	1947881	1952551	4.7	8	r	1	PF00996 PTHR11787 KOG4405 AT3G06540.1 AthREP REP Rab escort protein			0		0
POPTR_0005s03080	5	2008738	2010344	1.6	4	r	1	PTHR16012 AT5G27550.1 P-loop containing nucleoside triphosphate hydrolases superfamily protein			0		0
POPTR_0005s03560	5	2395351	2399990	4.6	7	f	1	PF01477 PF00305 PTHR11771 1.13.11.12 K00454 AT1G55020.1 ATLOX1 LOX1 lipoxygenase 1			0.26	0.15	0
POPTR_0005s03640	5	2424114	2429921	5.8	15	r	1	PF00069 PF07714 PTHR22986 KOG0198 AT1G09000.1 ANP1 MAPKKK1 NP1 NPK1-related protein kinase 1			0		0
POPTR_0005s03650	5	2432339	2435225	2.9	1	r	1	PF01501 PTHR11183 KOG1950 AT1G08990.1 PGSIP5 plant glycogenin-like starch initiation protein 5			0		0
POPTR_0005s03840	5	2547736	2550633	2.9	3	r	1	PF00403 PTHR22814 KOG1603 AT5G19090.2 Heavy metal transport/detoxification superfamily protein			0.62	0.49	0
POPTR_0005s03890	5	2578356	2581624	3.3	8	r	1	PF03834 PF00633 PTHR12749 KOG2841 K10849 AT3G05210.1 ERCC1 UVR7 nucleotide repair protein putative			0		0
POPTR_0005s04090	5	2704751	2707402	2.7	2	f	1	PF04536 AT1G54780.1 TLP18.3 thylakoid lumen 18.3 kDa protein			0.21	0.14	0
POPTR_0005s04230	5	2842620	2845091	2.5	1	f	1	AT5G27330.1 Prefoldin chaperone subunit family protein			0.34	0.1	0
POPTR_0005s04380	5	2950791	2955104	4.3	2	f	1	PF00931 PF00560 PTHR23155:SF21 KOG4658 AT4G26090.1 RPS2 NB-ARC domain-containing disease resistance protein			0		0
POPTR_0005s04470	5	2989357	2994180	4.8	2	r	1	PF00226 PF11926 PTHR11821 AT5G27240.1 DNAJ heat shock N-terminal domain-containing protein			0.14	0.14	0
POPTR_0005s04550	5	3049659	3054120	4.5	2	r	1	PF07899 KOG4677 AT5G27230.1 Frigida-like protein			0		0
POPTR_0005s04560	5	3060585	3064293	3.7	2	r	1	PF07899 KOG1003 AT5G27230.1 Frigida-like protein			0.27	0.08	0
POPTR_0005s04570	5	3065488	3070673	5.2	3	r	1	PF07197 PF07899 PTHR18937:SF13 KOG0978 AT5G27220.1 Frigida-like protein			0		0
POPTR_0005s04700	5	3150945	3157413	6.5	7	r	1	PF00069 PTHR11295 KOG0600 AT1G54610.1 Protein kinase superfamily protein			0		0
POPTR_0005s04730	5	3174625	3177998	3.4	1	f	1	PF00067 PTHR19383 KOG0156 AT4G12300.1 CYP706A4 cytochrome P450 family 706 subfamily A polypeptide 4			0.21	0.11	0
POPTR_0005s04910	5	3284044	3293435	9.4	12	r	1	PF00069 PF07714 PTHR23257 AT1G08720.1 ATEDR1 EDR1 Protein kinase superfamily protein			0.28	0.41	0
POPTR_0005s05140	5	3418086	3421337	3.3	6	r	1	PF00069 PTHR13902 KOG0584 2.7.11.1 K12132 AT3G04910.1 ATWNK1 WNK1 ZIK4 with no lysine (K) kinase 1			0		0
POPTR_0005s05160	5	3435930	3436952	1	0	f	1	PF05910 AT3G04860.1 Plant protein of unknown function (DUF868)			0		0
POPTR_0005s05340	5	3537247	3538358	1.1	0	f	1	PF02466 PTHR15371 KOG3324 AT1G17530.1 ATTIM23-1 TIM23-1 translocase of inner mitochondrial membrane 23			0.79	0.94	0
POPTR_0005s05450	5	3606646	3609475	2.8	6	r	1	PF01370 PTHR10366 KOG1429 5.1.3.- 5.1.3.18 K10046 AT5G28840.2 GME GDP-D-mannose 3' 5'-epimerase			1	0.97	0
POPTR_0005s05620	5	3706991	3709614	2.6	2	f	1	PF01920 PTHR21100 KOG1760 K09550 AT1G08780.1 AIP3 PFD4 ABI3-interacting protein 3			0.99	0.98	0
POPTR_0005s05690	5	3732400	3735012	2.6	0	f	1	PF07714 PF00069 PTHR23258 KOG1187 AT5G28680.1 ANX2 Malectin/receptor-like protein kinase family protein			0		0
POPTR_0005s06270	5	4123832	4126845	3	1	f	1	PF04043 PF01095 AT5G09760.1 Plant invertase/pectin methylesterase inhibitor superfamily			0		0
POPTR_0005s06280	5	4129612	4133535	3.9	4	r	1	PF01501 PTHR11183 KOG1950 AT3G18660.2 GUX1 PGSIP1 plant glycogenin-like starch initiation protein 1			0.38	0.2	0
POPTR_0005s06770	5	4531563	4541118	9.6	20	f	1	PF00176 PF00271 PTHR10799 KOG0387 AT5G63950.1 CHR24 chromatin remodeling 24			0		0
POPTR_0005s07160	5	4815927	4817558	1.6	1	f	1	AT4G08330.1			1	0.97	0
POPTR_0005s07170	5	4816848	4825863	9	10	r	1	PF03364 AT5G08720.1			0.47	0.33	0
POPTR_0005s07240	5	4889900	4896875	7	2	r	1	PF00271 PF04408 PF07717 PF00097 PF01485 PTHR18934 KOG0922 AT5G10370.1 helicase domain-containing protein / IBR domain-containing protein / zinc finger protein-related			0		0
POPTR_0005s07500	5	5117115	5119201	2.1	1	f	1	PTHR11926 KOG1192 AT1G22360.1 AtUGT85A2 UGT85A2 UDP-glucosyl transferase 85A2			1	1	0
POPTR_0005s07740	5	5299932	5302626	2.7	4	f	1	PF00191 PTHR10502 KOG0819 AT5G65020.1 ANNAT2 annexin 2			0.86	0.96	0
POPTR_0005s07790	5	5337632	5341711	4.1	2	r	1	PF07719 PTHR22904 KOG4555 AT5G10200.1 ARM-repeat/Tetratricopeptide repeat (TPR)-like protein			0.62	0.84	0
POPTR_0005s07900	5	5450613	5452039	1.4	0	r	1	PF00847 AT1G78080.1 RAP2.4 related to AP2 4			0.79	0.89	0
POPTR_0005s08020	5	5515505	5516598	1.1	2	f	1	ID=PAC:18206644;Name=POPTR_0005s08020.1;pacid=18206644;longest=1;Parent=POPTR_0005s08020			0.98	0.34	0
POPTR_0005s08100	5	5571479	5576092	4.6	9	r	1	PF00155 PTHR11751 KOG0257 AT2G22250.3 AAT ATAAT MEE17 aspartate aminotransferase			0.5	0.52	0
POPTR_0005s08190	5	5632820	5643696	10.9	7	r	3	PF03130 PF00514 PF02985 PF00168 AT2G22125.1 CSI1 binding			0.25	0.38	0
POPTR_0005s08230	5	5670573	5674751	4.2	3	f	1	PF02037 PTHR14127 KOG2416 AT4G39680.2 SAP domain-containing protein			0.24	0.12	0
POPTR_0005s08390	5	5798859	5801667	2.8	2	f	1	PF07714 PF00069 PTHR23257 KOG0192 AT5G58950.1 Protein kinase superfamily protein			0		0
POPTR_0005s08850	5	6168380	6170149	1.8	3	f	1	AT1G11125.1			0		0
POPTR_0005s08950	5	6274835	6280280	5.4	16	r	1	PF03477 PF00317 PF02867 PTHR11573 KOG1112 1.17.4.1 K10807 AT2G21790.1 ATRNR1 CLS8 R1 RNR1 ribonucleotide reductase 1			0.54	0.52	0
POPTR_0005s09110	5	6379535	6381779	2.2	1	r	1	PF00560 PF07723 PTHR23125 KOG1947 AT5G23340.1 RNI-like superfamily protein			0		0
POPTR_0005s09270	5	6486314	6487544	1.2	0	r	1	PF00097 PTHR22763 AT3G19950.1 RING/U-box superfamily protein			0		0
POPTR_0005s09500	5	6617451	6619998	2.5	1	f	1	PF00067 PTHR19383 KOG0157 1.14.-.- K00517 AT5G23190.1 CYP86B1 cytochrome P450 family 86 subfamily B polypeptide 1			0		0
POPTR_0005s09700	5	6781931	6795683	13.8	23	r	1	PF00069 PF07714 PTHR22986 KOG0198 AT3G13530.1 MAP3KE1 MAPKKK7 mitogen-activated protein kinase kinase kinase 7			0.17	0.15	0
POPTR_0005s09730	5	6822730	6824265	1.5	0	r	1	PF00067 PTHR19383 KOG0157 AT1G47620.1 CYP96A8 cytochrome P450 family 96 subfamily A polypeptide 8			0.49	0.77	0
POPTR_0005s09750	5	6840508	6842690	2.2	6	f	2	AT3G19800.1 Protein of unknown function (DUF177)			0		0
POPTR_0005s09830	5	6916427	6919588	3.2	6	f	1	PF01397 PF03936 AT5G23960.1 ATTPS21 TPS21 terpene synthase 21			0		0
POPTR_0005s09940	5	7050328	7052014	1.7	2	r	1	PF11976 PF00240 PTHR10666 KOG0005 AT1G31340.1 ATRUB1 NEDD8 RUB1 related to ubiquitin 1			1	0.97	0
POPTR_0005s10140	5	7247545	7250557	3	4	f	1	PF00560 PTHR23155 KOG0617 AT4G35470.1 PIRL4 plant intracellular ras group-related LRR 4			0		0
POPTR_0005s10240	5	7331953	7334501	2.5	3	f	1	PF03088 PTHR10426 KOG1520 AT3G51420.1 ATSSL4 SSL4 strictosidine synthase-like 4			0		0
POPTR_0005s10280	5	7360195	7369094	8.9	20	f	1	PF04508 PF02370 PF01465 AT5G66030.1 ATGRIP GRIP Golgi-localized GRIP domain-containing protein			0		0
POPTR_0005s10400	5	7462715	7466124	3.4	8	r	1	PF02042 AT4G35590.1 RWP-RK domain-containing protein			0		0
POPTR_0005s10440	5	7496775	7498510	1.7	7	f	1	PF00505 PTHR13711 KOG0381 AT1G20693.2 HMG BETA 1 HMGB2 NFD02 NFD2 high mobility group B2			1	0.98	0
POPTR_0005s10470	5	7518059	7523669	5.6	5	f	1	PTHR21726 AT2G17550.1			0.26	0.54	0
POPTR_0005s10770	5	7728461	7735244	6.8	9	f	1	PF00614 PF12357 PTHR18896 AT4G35790.2 ATPLDDELTA PLDDELTA phospholipase D delta			0.47	0.31	0
POPTR_0005s10790	5	7740920	7744252	3.3	6	f	1	PF00023 PTHR18958 AT5G66055.1 AKRP EMB16 EMB2036 ankyrin repeat protein			0.42	0.63	0
POPTR_0005s10940	5	7864810	7874096	9.3	14	r	1	PF04997 PF00623 PF04983 PF05000 PF04998 PF04992 PF04990 PF05001 PTHR19376 KOG0260 2.7.7.6 K03006 AT4G35800.1 NRPB1 RNA_POL_II_LS RNA_POL_II_LSRNA_POL_II_LS RPB1 RNA polymerase II large subunit			0.22	0.42	0
POPTR_0005s11020	5	7949954	7953155	3.2	3	r	1	PF04783 PF04782 PTHR21450 AT1G21740.1 Protein of unknown function (DUF630 and DUF632)			0.48	0.23	0
POPTR_0005s11060	5	8012440	8018419	6	6	r	1	PF08159 PTHR12202 KOG2318 AT3G01160.1			0		0
POPTR_0005s11160	5	8097720	8100214	2.5	1	r	2	PF11543 PF00646 AT1G23780.1 F-box family protein			0.28	0.48	0
POPTR_0005s11440	5	8266789	8269881	3.1	3	f	1	PF04783 PF04782 PTHR21450 AT3G51290.2 Protein of unknown function (DUF630) ;Protein of unknown function (DUF632)			0		0
POPTR_0005s11610	5	8417680	8419691	2	2	r	1	PF03171 PTHR10209 KOG0143 1.14.11.9 K00475 AT3G51240.1 F3'H F3H TT6 flavanone 3-hydroxylase			1	0.98	0
POPTR_0005s11760	5	8560947	8563754	2.8	2	f	1	AT2G17990.1			0.54	0.55	0
POPTR_0005s11830	5	8604694	8606127	1.4	0	f	1	PF01370 PTHR10366 KOG1372 4.2.1.47 K01711 AT3G51160.1 GMD2 MUR1 MUR_1 NAD(P)-binding Rossmann-fold superfamily protein			1	0.96	0
POPTR_0005s11860	5	8619489	8620527	1	1	f	1	PF00538 PTHR11467 K11275 AT2G18050.1 HIS1-3 histone H1-3			1	0.97	0
POPTR_0005s11920	5	8697091	8706577	9.5	10	f	1	PF00628 PF02201 PF03126 PF02213 PF00642 PTHR22884:SF15 KOG1946 AT3G51120.1 DNA binding;zinc ion binding;nucleic acid binding;nucleic acid binding			0.15	0.13	0
POPTR_0005s12140	5	8906478	8909882	3.4	2	r	1	PF00069 PTHR11295 KOG0660 2.7.11.24 K08293 AT2G18170.1 ATMPK7 MPK7 MAP kinase 7			0.42	0.23	0
POPTR_0005s12200	5	8944242	8948065	3.8	1	r	1	PF00004 PTHR23070 KOG0743 AT5G17760.1 P-loop containing nucleoside triphosphate hydrolases superfamily protein			0		0
POPTR_0005s12280	5	9072317	9075085	2.8	4	r	1	PF00132 PTHR22572 KOG3121 AT1G19580.1 GAMMA CA1 gamma carbonic anhydrase 1			0.82	0.94	0
POPTR_0005s12390	5	9155579	9157405	1.8	1	f	1	PF00249 PTHR11821:SF29 AT1G75250.1 ATRL6 RL6 RSM3 RAD-like 6			0	0.1	0
POPTR_0005s12720	5	9479222	9482439	3.2	4	f	1	PTHR12320 KOG1379 AT5G66720.1 Protein phosphatase 2C family protein			0		0
POPTR_0005s12750	5	9505319	9511217	5.9	10	r	1	PF07777 PF00170 PF07716 PTHR23351:SF11 K09060 AT4G36730.2 GBF1 G-box binding factor 1			0		0
POPTR_0005s12870	5	9674363	9676459	2.1	1	f	1	PF05055 AT2G18630.1 Protein of unknown function (DUF677)			0		0
POPTR_0005s12920	5	9759417	9760475	1.1	0	f	1	PF01501 AT3G50760.1 GATL2 galacturonosyltransferase-like 2			0		0
POPTR_0005s13350	5	10509876	10512332	2.5	0	f	1	PF03081 PTHR12542 KOG2344 K07195 AT3G29400.1 ATEXO70E1 EXO70E1 exocyst subunit exo70 family protein E1			0.38	0.78	0
POPTR_0005s13360	5	10515563	10517647	2.1	0	f	1	PF03081 PTHR12542 AT3G29400.1 ATEXO70E1 EXO70E1 exocyst subunit exo70 family protein E1			0		0
POPTR_0005s13950	5	10960221	10966217	6	9	f	1	PTHR10218 KOG0082 AT2G23460.1 ATXLG1 XLG1 extra-large G-protein 1			0.2	0.16	0
POPTR_0005s13960	5	10971383	10975348	4	1	r	2	PTHR14237 KOG2142 AT2G23520.1 Pyridoxal phosphate (PLP)-dependent transferases superfamily protein			0.26	0.46	0
POPTR_0005s14370	5	11426355	11430731	4.4	5	r	1	PF00035 PTHR11207 AT1G09700.1 DRB1 HYL1 dsRNA-binding domain-like superfamily protein			0		0
POPTR_0005s14390	5	11450207	11453465	3.3	5	f	1	PF00069 PF07714 PTHR23258 KOG1187 AT5G37790.1 Protein kinase superfamily protein			0		0
POPTR_0005s14560	5	11604172	11607826	3.7	5	f	1	PF09177 AT1G27700.1 Syntaxin/t-SNARE family protein			0		0
POPTR_0005s14990	5	11830303	11833460	3.2	2	f	1	PF04729 PTHR12040 KOG3265 K10753 AT1G66740.1 ASF1A AtSP7 SGA2 SP7 ASF1 like histone chaperone			0.39	0.22	0
POPTR_0005s15200	5	11966624	11972579	6	13	f	1	PTHR11938 KOG1800 1.18.1.2 K00528 AT4G32360.1 Pyridine nucleotide-disulphide oxidoreductase family protein			0.37	0.28	0
POPTR_0005s15220	5	11986305	11988054	1.7	3	f	1	PF07722 AT5G38200.1 Class I glutamine amidotransferase-like superfamily protein			0.94	0.94	0
POPTR_0005s15240	5	11997215	12001533	4.3	3	f	1	PF00069 PF07714 PTHR23258 KOG1187 AT5G38210.1 Protein kinase family protein			0		0
POPTR_0005s15310	5	12046826	12047824	1	0	f	1	PF00069 PF07714 PTHR23258 KOG1187 AT5G38280.1 PR5K PR5-like receptor kinase			0		0
POPTR_0005s15370	5	12075114	12078636	3.5	1	f	1	PF00069 PF07714 PTHR23258 KOG1187 AT5G38260.1 Protein kinase superfamily protein			0		0
POPTR_0005s15890	5	12530308	12532876	2.6	1	r	1	PF00155 PTHR11751 KOG0257 AT1G77670.1 Pyridoxal phosphate (PLP)-dependent transferases superfamily protein			0.82	0.91	0
POPTR_0005s16250	5	12956590	12959295	2.7	3	r	2	PF05255 PTHR13180 KOG3393 AT1G36980.1			0.95	0.88	0
POPTR_0005s16420	5	13166843	13168430	1.6	0	f	1	PF01535 PTHR10483 AT4G18520.1 Pentatricopeptide repeat (PPR) superfamily protein			0		0
POPTR_0005s16450	5	13199512	13211002	11.5	10	f	1	KOG4674 AT1G22060.1			0.13	0.21	0
POPTR_0005s16540	5	13402417	13416375	14	30	r	2	PF00289 PF02786 PF02785 PF00364 PF08326 PF01039 PTHR18866 KOG0368 6.3.4.14 6.4.1.2 K11262 AT1G36160.1 ACC1 AT-ACC1 EMB22 GK PAS3 acetyl-CoA carboxylase 1			0.14	0.15	0
POPTR_0005s16680	5	13675946	13681160	5.2	7	f	1	PF00400 PF10313 PTHR22847 KOG0316 AT1G36070.1 Transducin/WD40 repeat-like superfamily protein			0.66	0.9	0
POPTR_0005s17100	5	14212257	14216942	4.7	4	f	1	PF00875 PF03441 PF12546 PTHR11455 KOG0133 K12118 AT4G08920.1 ATCRY1 BLU1 CRY1 HY4 OOP2 cryptochrome 1			0.7	0.76	0
POPTR_0005s17120	5	14261102	14264081	3	6	r	2	PF00244 PTHR18860 KOG0841 AT1G34760.1 GF14 OMICRON GRF11 RHS5 general regulatory factor 11			0.95	0.96	0
POPTR_0005s17200	5	14418326	14419703	1.4	0	f	1	PF04674 AT4G08950.1 EXO Phosphate-responsive 1 family protein			0.66	0.87	0
POPTR_0005s17260	5	14487024	14490852	3.8	2	f	2	PF03095 PTHR10012 KOG2867 AT4G08960.1 phosphotyrosyl phosphatase activator (PTPA) family protein			0.4	0.76	0
POPTR_0005s17740	5	15443493	15445733	2.2	3	r	1	PF00244 PTHR18860 KOG0841 AT5G65430.1 14-3-3KAPPA GF14 KAPPA GRF8 general regulatory factor 8			1	0.97	0
POPTR_0005s18040	5	16047501	16052032	4.5	5	r	1	AT3G50620.1 P-loop containing nucleoside triphosphate hydrolases superfamily protein			0.5	0.61	0
POPTR_0005s18180	5	16287066	16292298	5.2	13	r	2	PF00076 PTHR10432 KOG0145 AT4G36960.2 RNA-binding (RRM/RBD/RNP motifs) family protein			0.31	0.39	0
POPTR_0005s18570	5	16811488	16813496	2	6	r	1	PF00025 PF08477 PF01926 PTHR11711 KOG0070 K06883 K07977 AT1G10630.1 ARFA1F ATARFA1F ADP-ribosylation factor A1F			0		0
POPTR_0005s18890	5	17304532	17308975	4.4	7	r	2	PF03069 3.5.1.49 K01455 AT4G37560.1 Acetamidase/Formamidase family protein			0.33	0.49	0
POPTR_0005s18930	5	17375932	17380310	4.4	5	r	1	PF01107 PF00098			0		0
POPTR_0005s18970	5	17498995	17501749	2.8	2	f	1	AT2G23060.1 Acyl-CoA N-acyltransferases (NAT) superfamily protein			0		0
POPTR_0005s19020	5	17607199	17610859	3.7	7	f	1	PF00010 PTHR12565:SF7 AT1G10120.1 basic helix-loop-helix (bHLH) DNA-binding superfamily protein			0.17	0.49	0
POPTR_0005s19030	5	17619333	17622719	3.4	6	f	2	PF00226 PTHR11821 AT4G07990.1 Chaperone DnaJ-domain superfamily protein			0		0
POPTR_0005s19280	5	17996717	18000456	3.7	1	f	1	PTHR22925 AT3G49880.1 glycosyl hydrolase family protein 43			0.29	0.14	0
POPTR_0005s19380	5	18206897	18209123	2.2	1	f	1	PF06219 AT1G10020.1 Protein of unknown function (DUF1005)			0		0
POPTR_0005s19590	5	18472018	18473128	1.1	2	r	1	PF06200 PF09425 PF06203 AT4G24470.3 GATA25 TIFY1 ZIM GATA-type zinc finger protein with TIFY domain			0.92	0.93	0
POPTR_0005s19910	5	18909677	18912337	2.7	4	r	2	PF01476 PTHR23354:SF4 AT1G21880.2 LYM1 lysm domain GPI-anchored protein 1 precursor			0.72	0.88	0
POPTR_0005s20040	5	19063456	19066308	2.9	3	f	1	PF05911 AT1G77580.2 Plant protein of unknown function (DUF869)			0.59	0.18	0
POPTR_0005s20170	5	19223593	19232125	8.5	14	f	1	PF00443 PF06337 PTHR10420 KOG1863 3.1.2.15 K11858 AT3G49600.1 ATUBP26 SUP32 UBP26 ubiquitin-specific protease 26			0		0
POPTR_0005s20230	5	19257174	19265818	8.6	5	r	1	PF00514 PF02985 PF03130 PF00168 AT1G77460.2 Armadillo/beta-catenin-like repeat ; C2 calcium/lipid-binding domain (CaLB) protein			0.03	0.06	0
POPTR_0005s20410	5	19473402	19478669	5.3	8	r	2	PTHR23172 AT1G21660.1 Chaperone DnaJ-domain superfamily protein			0.7	0.56	0
POPTR_0005s20470	5	19511543	19520029	8.5	6	r	1	PF07496 PF00856 PTHR22884 AT1G77300.2 ASHH2 CCR1 EFS SDG8 histone methyltransferases(H3-K4 specific);histone methyltransferases(H3-K36 specific)			0		0
POPTR_0005s20670	5	19793396	19798752	5.4	8	r	1	PF03141 PF08241 AT2G34300.2 S-adenosyl-L-methionine-dependent methyltransferases superfamily protein			0.37	0.51	0
POPTR_0005s21060	5	20178752	20183302	4.6	8	f	1	PF03619 PTHR23423 KOG2641 AT1G77220.1 Protein of unknown function (DUF300)			0		0
POPTR_0005s21110	5	20246629	20250566	3.9	1	r	1	PF08263 PF00560 PF00069 PF07714 PTHR23258 KOG1187 AT5G48940.1 Leucine-rich repeat transmembrane protein kinase family protein			0		0
POPTR_0005s21520	5	20655748	20664522	8.8	13	f	2	PF03033 PTHR11926 KOG1192 AT1G43620.3 TT15 UGT80B1 UDP-Glycosyltransferase superfamily protein			0.28	0.33	0
POPTR_0005s21580	5	20693564	20695254	1.7	2	f	1	AT1G43245.1 SET domain-containing protein			0		0
POPTR_0005s21620	5	20727588	20735177	7.6	13	f	1	PF00628 PF03552 PTHR13301:SF1 2.4.1.12 K10999 AT2G21770.1 CESA09 CESA9 cellulose synthase A9			0.13	0.14	0
POPTR_0005s21740	5	20845185	20848053	2.9	2	f	1	PF00141 1.11.1.7 K00430 AT1G71695.1 Peroxidase superfamily protein			1	0.96	0
POPTR_0005s21870	5	20920315	20930735	10.4	13	r	1	K12124 AT1G22770.1 FB GI gigantea protein (GI)			0.39	0.26	0
POPTR_0005s21940	5	20976991	20981782	4.8	7	f	1	PF04428 PF01636 PF01633 PTHR22603 KOG2686 AT4G09760.2 Protein kinase superfamily protein			0		0
POPTR_0005s22230	5	21209364	21212917	3.6	5	r	1	PF00394 PF07731 PTHR11709 KOG1263 AT5G09360.1 LAC14 laccase 14			0		0
POPTR_0005s22310	5	21273855	21276973	3.1	2	f	1	ID=PAC:18207149;Name=POPTR_0005s22310.1;pacid=18207149;longest=1;Parent=POPTR_0005s22310			0.64	0.29	0
POPTR_0005s22350	5	21298754	21305118	6.4	9	r	1	PF00069 PF07714 PTHR11295 KOG0660 AT2G42880.1 ATMPK20 MPK20 MAP kinase 20			0.11	0.13	0
POPTR_0005s22370	5	21327665	21334918	7.3	12	f	1	PF00076 PF04059 PTHR10432 KOG4660 AT1G29400.1 AML5 ML5 MEI2-like protein 5			0		0
POPTR_0005s22560	5	21474280	21478639	4.4	2	f	1	PF10392 PF08700 PTHR13228 KOG2211 AT1G67930.1 Golgi transport complex protein-related			0.29	0.14	0
POPTR_0005s22600	5	21508686	21511159	2.5	3	r	1	AT4G18260.1 Cytochrome b561/ferric reductase transmembrane protein family			0.55	0.47	0
POPTR_0005s22640	5	21558196	21563088	4.9	9	r	1	PF00753 PTHR11935 KOG0814 AT1G53580.1 ETHE1 GLX2-3 GLY3 glyoxalase II 3			0.63	0.89	0
POPTR_0005s22730	5	21621352	21625677	4.3	5	r	1	AT1G06660.1			0.47	0.32	0
POPTR_0005s23050	5	21881617	21883740	2.1	1	r	1	PF01535 PTHR10483 AT4G02820.1 Pentatricopeptide repeat (PPR) superfamily protein			0.83	0.9	0
POPTR_0005s23100	5	21932926	21934696	1.8	5	r	1	AT4G02800.1			0		0
POPTR_0005s23230	5	22060122	22062102	2	2	r	1	AT4G02725.1			1	0.98	0
POPTR_0005s23310	5	22129118	22130439	1.3	1	r	1	PF04570 AT3G22550.1 Protein of unknown function (DUF581)			0.83	0.9	0
POPTR_0005s23590	5	22312397	22313955	1.6	1	f	1	PF07224 3.1.1.14 K08099 AT1G19670.1 ATCLH1 ATHCOR1 CLH1 CORI1 chlorophyllase 1			0.76	0.89	0
POPTR_0005s23680	5	22419871	22437119	17.2	17	f	1	PF02138 PF00400 PTHR13743 KOG1788 AT1G03060.1 SPI Beige/BEACH domain ;WD domain G-beta repeat protein			0.07	0.07	0
POPTR_0005s23880	5	22590719	22600435	9.7	16	f	1	PF02263 PTHR10751 KOG2037 AT2G38840.1 Guanylate-binding family protein			0.18	0.14	0
POPTR_0005s23890	5	22600857	22607377	6.5	13	f	1	PF00583 PF00439 PTHR22881 2.3.1.48 K06062 AT3G54610.1 BGT GCN5 HAC3 HAG01 HAG1 HAT1 histone acetyltransferase of the GNAT family 1			0		0
POPTR_0005s23910	5	22612332	22615222	2.9	4	f	1	PF01990 PTHR13861 KOG3432 3.6.3.14 K02151 AT4G02620.1 vacuolar ATPase subunit F family protein			0.95	0.98	0
POPTR_0005s24010	5	22681791	22683548	1.8	0	f	1	PF00400 PTHR18359 KOG2055 K14553 AT5G14050.1 Transducin/WD40 repeat-like superfamily protein			0		0
POPTR_0005s24220	5	22835967	22837828	1.9	0	f	1	PF00067 PTHR19383 KOG0157 AT5G63450.1 CYP94B1 cytochrome P450 family 94 subfamily B polypeptide 1			0.9	0.97	0
POPTR_0005s24240	5	22872275	22874756	2.5	1	f	1	PF00010 PTHR11514 AT4G16430.1 basic helix-loop-helix (bHLH) DNA-binding superfamily protein			0.16	0.15	0
POPTR_0005s24420	5	22968304	22974435	6.1	9	f	1	PF04109 PTHR13038 KOG2173 AT2G31260.1 APG9 ATAPG9 autophagy 9 (APG9)			0.38	0.48	0
POPTR_0005s24430	5	22975382	22978454	3.1	1	f	1	PF07719 PF00515 PTHR19959 KOG1840 AT2G31240.1 Tetratricopeptide repeat (TPR)-like superfamily protein			0		0
POPTR_0005s24490	5	23038524	23042053	3.5	1	f	1	PF00083 PF07690 PTHR11600 KOG0252 K08176 AT2G38940.1 ATPT2 PHT1;4 phosphate transporter 1;4			0.59	0.26	0
POPTR_0005s24500	5	23047854	23049619	1.8	0	f	1	PF00083 PF07690 PTHR11600 KOG0252 K08176 AT3G54700.1 PHT1;7 phosphate transporter 1;7			0.41	0.77	0
POPTR_0005s24540	5	23061007	23065116	4.1	10	f	1	PF04884 PTHR12770 KOG4249 AT2G31190.2 RUS2 WXR1 Protein of unknown function DUF647			0.55	0.61	0
POPTR_0005s24700	5	23152319	23157813	5.5	5	f	1	PF04564 PF00514 PTHR23315 AT3G54790.1 ARM repeat superfamily protein			0		0
POPTR_0005s24780	5	23224404	23228987	4.6	7	f	1	PF03141 PF08241 PF08242 AT1G04430.1 S-adenosyl-L-methionine-dependent methyltransferases superfamily protein			0.63	0.63	0
POPTR_0005s24860	5	23284185	23291057	6.9	13	f	1	PF00069 PTHR11909 KOG1163 2.7.1.- K00924 AT4G28540.1 CKL6 PAPK1 casein kinase I-like 6			0.42	0.41	0
POPTR_0005s25010	5	23376596	23379087	2.5	3	r	1	PF00646 PF01167 PTHR16517 KOG2502 AT1G47270.2 AtTLP6 TLP6 tubby like protein 6			0.22	0.17	0
POPTR_0005s25090	5	23430316	23436630	6.3	7	f	1	PTHR23172 KOG0431 AT4G36520.1 Chaperone DnaJ-domain superfamily protein			0.14	0.57	0
POPTR_0005s25130	5	23451198	23457523	6.3	13	r	1	PF00483 PF00132 PTHR22572 KOG1322 2.7.7.27 K00975 AT1G27680.1 APL2 ADPGLC-PPase large subunit			0.75	0.56	0
POPTR_0005s25230	5	23528030	23529248	1.2	2	r	1	PF00186 PTHR11549 KOG1324 AT2G16370.1 THY-1 thymidylate synthase 1			0		0
POPTR_0005s25290	5	23598912	23600367	1.5	0	f	1	PF07716 PF00170 AT1G75390.1 AtbZIP44 bZIP44 basic leucine-zipper 44			0		0
POPTR_0005s25310	5	23611526	23615184	3.7	4	f	3	AT1G75400.1 RING/U-box superfamily protein			0.95	0.92	0
POPTR_0005s25480	5	23717701	23721153	3.5	7	r	1	PF00149 PTHR22953 KOG1378 AT2G27190.1 ATPAP1 ATPAP12 PAP1 PAP12 purple acid phosphatase 12			0.71	0.62	0
POPTR_0005s25640	5	23862423	23866340	3.9	1	f	1	PF08263 PF00560 PF00069 PF07714 PTHR23258 KOG1187 AT1G75640.1 Leucine-rich receptor-like protein kinase family protein			0		0
POPTR_0005s25660	5	23875329	23877392	2.1	2	r	1	PF00137 PTHR10263 KOG0232 3.6.3.14 K02155 AT1G19910.1 ATVHA-C2 AVA-2PE AVA-P2 ATPase F0/V0 complex subunit C protein			1	0.96	0
POPTR_0005s25670	5	23879352	23888116	8.8	10	r	2	PF04433 PF01593 PTHR10742 KOG0029 AT4G16310.1 LDL3 LSD1-like 3			0		0
POPTR_0005s25730	5	23926837	23933798	7	15	f	1	PF00415 PTHR22870 KOG1427 AT1G19880.1 Regulator of chromosome condensation (RCC1) family protein			0		0
POPTR_0005s25800	5	23975977	23981874	5.9	13	r	1	PF02362 PF06507 PF02309 K14486 AT1G19850.1 ARF5 IAA24 MP Transcriptional factor B3 family protein / auxin-responsive factor AUX/IAA-related			0.38	0.58	0
POPTR_0005s25830	5	24028854	24035372	6.5	5	f	1	PF04508 PF05911 AT1G19835.2 Plant protein of unknown function (DUF869)			0.1	0.13	0
POPTR_0005s25850	5	24060656	24064913	4.3	4	r	1	PF01747 PTHR11055 KOG0636 2.7.1.25 2.7.7.4 K13811 AT1G19920.1 APS2 ASA1 Pseudouridine synthase/archaeosine transglycosylase-like family protein			0		0
POPTR_0005s25870	5	24076880	24085650	8.8	23	f	1	PF03159 PF00098 PTHR12341 KOG2044 3.1.13.- K12619 AT1G75660.1 AtXRN3 XRN3 5'-3' exoribonuclease 3			0.22	0.17	0
POPTR_0005s25970	5	24142287	24144002	1.7	1	r	1	AT1G75720.2 Plant protein of unknown function (DUF827)			0		0
POPTR_0005s26110	5	24210730	24214102	3.4	3	f	2	AT1G19990.1			0.99	0.85	0
POPTR_0005s26140	5	24223366	24226642	3.3	2	r	1	PF00091 PF03953 PTHR11588 KOG1375 K07375 AT1G20010.1 TUB5 tubulin beta-5 chain			0.52	0.21	0
POPTR_0005s26320	5	24401652	24403446	1.8	1	f	1	AT3G21570.1			0.21	0.16	0
POPTR_0005s26390	5	24433589	24435408	1.8	0	r	1	PTHR22930 KOG4585 AT4G29780.1			0.79	0.91	0
POPTR_0005s26670	5	24591899	24593755	1.9	0	r	1	PF01535 PTHR10483 AT1G20300.1 Pentatricopeptide repeat (PPR) superfamily protein			0.46	0.8	0
POPTR_0005s26700	5	24602081	24603431	1.4	0	r	1	PF00085 PTHR10438 KOG0907 AT1G76080.1 ATCDSP32 CDSP32 chloroplastic drought-induced stress protein of 32 kD			0		0
POPTR_0005s26710	5	24605969	24607492	1.5	0	r	1	PF08241 PF08242 PF08498 PTHR10108 KOG1269 2.1.1.143 K08242 AT1G20330.1 CVP1 FRL1 SMT2 sterol methyltransferase 2			0.98	0.99	0
POPTR_0005s26730	5	24623414	24631123	7.7	10	f	1	PF00168 PF00614 PTHR18896 KOG1329 AT4G35790.2 ATPLDDELTA PLDDELTA phospholipase D delta			0.3	0.32	0
POPTR_0005s26830	5	24685457	24687310	1.9	2	r	1	PF01416 PTHR11142 KOG2553 5.4.99.12 K06173 AT1G20370.1 Pseudouridine synthase family protein			0		0
POPTR_0005s26910	5	24757424	24766773	9.3	16	r	1	PF11976 PF00240 PTHR15204 KOG4248 AT5G42220.1 Ubiquitin-like superfamily protein			0.5	0.55	0
POPTR_0005s27120	5	24913338	24917410	4.1	12	r	1	PF00400 PTHR14205 KOG1007 AT1G20540.1 Transducin/WD40 repeat-like superfamily protein			0.58	0.59	0
POPTR_0005s27130	5	24918202	24923806	5.6	9	r	1	PF10250 AT1G76270.1 O-fucosyltransferase family protein			0		0
POPTR_0005s27210	5	24962191	24965595	3.4	2	r	1	PF00501 PTHR11968 KOG1176 AT1G20560.1 AAE1 acyl activating enzyme 1			0		0
POPTR_0005s27270	5	24984871	24990530	5.7	12	r	1	PF12248 PF00651 PF00754 PTHR23230 KOG4276 AT2G30600.1 BTB/POZ domain-containing protein			0		0
POPTR_0005s27300	5	25007864	25011103	3.2	7	f	1	PF00199 PF06628 PTHR11465 KOG0047 1.11.1.6 K03781 AT4G35090.1 CAT2 catalase 2			0.32	0.49	0
POPTR_0005s27310	5	25014805	25019044	4.2	3	f	1	PF02042 PF00564 AT1G76350.1 Plant regulator RWP-RK family protein			0		0
POPTR_0005s27360	5	25066854	25071552	4.7	8	r	1	PF00439 PTHR22881 AT1G20670.1 DNA-binding bromodomain-containing protein			0		0
POPTR_0005s27520	5	25144547	25149833	5.3	6	f	3	PF01094 PF00497 PF00060 PTHR18966 KOG1052 K05387 AT1G42540.1 ATGLR3.3 GLR3.3 glutamate receptor 3.3			0		0
POPTR_0005s27850	5	25332767	25334369	1.6	1	f	1	PF03479 AT1G76500.1 AHL29 SOB3 Predicted AT-hook DNA-binding family protein			0		0
POPTR_0005s27880	5	25347612	25352692	5.1	3	f	1	PF00270 PF00271 PTHR10967 KOG0334 3.6.4.13 K12811 AT1G20920.1 P-loop containing nucleoside triphosphate hydrolases superfamily protein			0		0
POPTR_0005s28030	5	25430819	25432995	2.2	1	f	1	PF01697 PTHR21461 KOG4735 AT2G33570.1 Domain of unknown function (DUF23)			0.53	0.86	0
POPTR_0005s28080	5	25469415	25471745	2.3	0	r	1	PF01476 PF07714 PF00069 PTHR23258 KOG1187 AT2G33580.1 Protein kinase superfamily protein			0		0
POPTR_0006s00230	6	24681	27159	2.5	2	r	1	PF10197 PF12542 PTHR16196 KOG3869 AT2G44200.1 CBF1-interacting co-repressor CIR N-terminal;Pre-mRNA splicing factor			0.73	0.9	0
POPTR_0006s00290	6	61605	65415	3.8	7	r	4	PF00249 AT2G01060.1 myb-like HTH transcriptional regulator family protein			0.98	0.95	0
POPTR_0006s00300	6	76445	80488	4	2	r	1	PF00628 PF00097 KOG1493 AT3G54780.1 Zinc finger (C3HC4-type RING finger) family protein			0		0
POPTR_0006s00470	6	227087	230126	3	2	f	1	PF02518 PF00183 PTHR11528 KOG0019 K04079 AT5G56000.1 AtHsp90.4 Hsp81.4 HEAT SHOCK PROTEIN 81.4			0.99	0.97	0
POPTR_0006s00510	6	257680	262617	4.9	8	r	1	PF00168 PF02893 PTHR23319 KOG1032 AT1G03370.1 C2 calcium/lipid-binding and GRAM domain containing protein			0.19	0.11	0
POPTR_0006s00550	6	283571	284369	0.8	0	r	1	AT1G60870.1 MEE9 maternal effect embryo arrest 9			0.86	0.96	0
POPTR_0006s00730	6	383247	384201	1	0	r	1	PF00808 PTHR11064 KOG0869 AT4G14540.1 NF-YB3 nuclear factor Y subunit B3			0.79	0.93	0
POPTR_0006s00790	6	428214	431943	3.7	4	r	1	PF00403 PTHR22814 KOG1603 AT5G50740.3 Heavy metal transport/detoxification superfamily protein			0.69	0.91	0
POPTR_0006s00960	6	537118	539580	2.5	0	r	1	PF01535 PTHR10483 AT3G22150.1 Tetratricopeptide repeat (TPR)-like superfamily protein			0		0
POPTR_0006s01290	6	734872	740323	5.5	6	r	1	PF00337 PF01762 PTHR11214 KOG2287 AT4G21060.1 Galactosyltransferase family protein			0		0
POPTR_0006s01330	6	771374	778010	6.6	2	r	2	PF11976 PF00240 PF00632 PTHR11254 KOG0940 AT4G12570.1 UPL5 ubiquitin protein ligase 5			0.11	0.46	0
POPTR_0006s02300	6	1517801	1520245	2.4	4	r	1	PF00067 PTHR19383 KOG0157 AT2G46950.1 CYP709B2 cytochrome P450 family 709 subfamily B polypeptide 2			0		0
POPTR_0006s02700	6	1716685	1719983	3.3	4	r	1	PF01266 PTHR13847 KOG2665 AT3G56840.1 FAD-dependent oxidoreductase family protein			0		0
POPTR_0006s03040	6	1925719	1933807	8.1	15	f	1	PTHR10145 KOG1856 K11292 AT1G65440.2 GTB1 global transcription factor group B1			0.18	0.39	0
POPTR_0006s03400	6	2175333	2179231	3.9	8	r	1	PF08711 PTHR11477 AT5G05140.1 Transcription elongation factor (TFIIS) family protein			0.28	0.17	0
POPTR_0006s03660	6	2421560	2437592	16	32	r	1	PF00310 PF04898 PF01645 PF01493 PTHR11938 KOG0399 1.4.7.1 K00284 AT5G04140.1 FD-GOGAT GLS1 GLU1 GLUS glutamate synthase 1			0.22	0.21	0
POPTR_0006s03830	6	2565139	2568768	3.6	6	f	1	AT3G56720.2			0.39	0.39	0
POPTR_0006s03840	6	2575739	2579484	3.7	4	f	1	PF00646 AT2G26850.1 F-box family protein			0.38	0.81	0
POPTR_0006s03870	6	2594548	2598364	3.8	6	r	1	PF00782 PTHR10159 3.1.3.16 3.1.3.48 K14165 AT4G18593.1 dual specificity protein phosphatase-related			0		0
POPTR_0006s04010	6	2720449	2722022	1.6	0	r	1	PF00462 PTHR10168 KOG2824 AT3G57070.1 Glutaredoxin family protein			0		0
POPTR_0006s04160	6	2825539	2827751	2.2	1	r	1	PF05834 1.14.-.- K06443 AT3G10230.1 LYC lycopene cyclase			0		0
POPTR_0006s04210	6	2874593	2879868	5.3	6	r	1	PF03141 PF08241 AT3G10200.1 S-adenosyl-L-methionine-dependent methyltransferases superfamily protein			1	1	0
POPTR_0006s04240	6	2906855	2911917	5.1	2	r	1	PF11815 PF01734 PTHR11711:SF1 KOG2214 2.3.1.51 3.1.1.13 3.1.1.3 3.1.1.4 K14674 AT5G04040.1 SDP1 Patatin-like phospholipase family protein			0		0
POPTR_0006s04790	6	3311497	3335999	24.5	39	r	1	PF00005 PTHR19229 KOG0059 AT2G41700.1 ABCA1 AtABCA1 ATP-binding cassette A1			0		0
POPTR_0006s04850	6	3362575	3373462	10.9	17	r	1	PF08161 PTHR21576 KOG1248 AT4G23540.1 ARM repeat superfamily protein			0		0
POPTR_0006s04960	6	3459657	3465190	5.5	4	r	1	PF11965 PF02514 6.6.1.1 K03403 AT5G13630.1 ABAR CCH CCH1 CHLH GUN5 magnesium-chelatase subunit chlH chloroplast putative / Mg-protoporphyrin IX chelatase putative (CHLH)			0.41	0.47	0
POPTR_0006s05130	6	3562513	3568243	5.7	13	r	3	PF05691 AT3G57520.1 AtSIP2 SIP2 seed imbibition 2			0.56	0.58	0
POPTR_0006s05240	6	3706849	3710944	4.1	1	f	1	PF00023 PF00642 PTHR14493 KOG1595 AT2G41900.1 CCCH-type zinc finger protein with ARM repeat domain			0.19	0.16	0
POPTR_0006s05360	6	3781026	3788694	7.7	13	r	1	PF07974 PF03016 PTHR11062 KOG1021 AT3G57630.1 exostosin family protein			0		0
POPTR_0006s05780	6	4083242	4087570	4.3	1	r	1	PF00168 PF08372 PTHR10024 AT3G57880.1 Calcium-dependent lipid-binding (CaLB domain) plant phosphoribosyltransferase family protein			0.24	0.17	0
POPTR_0006s06170	6	4384030	4386255	2.2	1	r	1	PTHR18958:SF119 AT5G35810.1 Ankyrin repeat family protein			1	1	0
POPTR_0006s06180	6	4392734	4397870	5.1	7	r	1	PF03030 3.6.1.1 K01507 AT1G15690.1 ATAVP3 AtVHP1;1 AVP-3 AVP1 Inorganic H pyrophosphatase family protein			0.5	0.56	0
POPTR_0006s06260	6	4453621	4455439	1.8	1	f	1	PF00096 AT5G01860.1 C2H2 and C2HC zinc fingers superfamily protein			0		0
POPTR_0006s06290	6	4482792	4487478	4.7	6	r	1	PF07714 PF00069 PTHR23258 KOG1187 AT2G11520.1 CRCK3 calmodulin-binding receptor-like cytoplasmic kinase 3			0		0
POPTR_0006s06320	6	4506467	4508817	2.4	2	f	1	PF03006 PTHR20855 KOG0748 AT5G20270.1 HHP1 heptahelical transmembrane protein1			0.63	0.27	0
POPTR_0006s06360	6	4537797	4540386	2.6	3	f	1	PF03016 PTHR11062 KOG1021 AT5G20260.1 Exostosin family protein			0.07	0.11	0
POPTR_0006s07040	6	5073461	5074702	1.2	1	r	1	PF00646 AT5G07610.1 F-box family protein			0		0
POPTR_0006s07240	6	5183981	5199186	15.2	34	r	1	PF12515 PF00690 PF00122 PF00702 PF00689 PTHR11939 KOG0204 3.6.3.8 K01537 AT4G29900.1 ACA10 ATACA10 CIF1 autoinhibited Ca(2+)-ATPase 10			0.4	0.38	0
POPTR_0006s07280	6	5233967	5237520	3.6	6	r	1	PF05022 PTHR23216 KOG2992 AT5G57120.1			0.94	0.96	0
POPTR_0006s07490	6	5419496	5423466	4	3	f	1	PF09425 PF06203 AT5G57180.2 CIA2 chloroplast import apparatus 2			0.54	0.26	0
POPTR_0006s07740	6	5656056	5664028	8	13	f	1	PF02362 PF06507 PF02309 AT5G20730.2 ARF7 BIP IAA21 IAA23 IAA25 MSG1 NPH4 TIR5 Transcriptional factor B3 family protein / auxin-responsive factor AUX/IAA-related			0.13	0.14	0
POPTR_0006s07780	6	5690285	5699708	9.4	16	f	1	PF00289 PF02786 PF02785 PTHR18866 6.3.4.14 6.4.1.2 K01961 AT5G35360.1 CAC2 acetyl Co-enzyme a carboxylase biotin carboxylase subunit			0.8	0.79	0
POPTR_0006s08080	6	5884311	5887252	2.9	5	f	1	PF09229 PTHR13009 KOG2936 AT5G58110.1 chaperone binding;ATPase activators			0.99	1	0
POPTR_0006s08180	6	5941689	5955773	14.1	24	r	1	PF00400 PTHR10253 AT5G24710.1 Transducin/WD40 repeat-like superfamily protein			0.18	0.2	0
POPTR_0006s08300	6	6031333	6035289	4	6	f	1	PF00170 PF07716 PTHR22952 K14432 AT2G36270.1 ABI5 GIA1 Basic-leucine zipper (bZIP) transcription factor family protein			0		0
POPTR_0006s08420	6	6130166	6136426	6.3	3	r	1	PF01412 PTHR23180 KOG0704 K12492 AT3G53710.1 AGD6 ARF-GAP domain 6			0.81	0.54	0
POPTR_0006s08720	6	6391183	6394020	2.8	8	r	1	PF00702 PTHR18901 KOG3109 AT5G02230.1 Haloacid dehalogenase-like hydrolase (HAD) superfamily protein			1	0.98	0
POPTR_0006s08810	6	6487209	6488659	1.5	0	r	1	PF00097 PF06547 PTHR22763 AT5G59550.1 zinc finger (C3HC4-type RING finger) family protein			0		0
POPTR_0006s08840	6	6501184	6502137	1	1	r	1	PF00314 AT5G02140.1 Pathogenesis-related thaumatin superfamily protein			1	0.95	0
POPTR_0006s08870	6	6516802	6518772	2	0	r	1	PF00139 PF00069 PF07714 PTHR23258 KOG1187 AT2G37710.1 RLK receptor lectin kinase			0		0
POPTR_0006s08940	6	6596936	6599173	2.2	0	r	1	PF00139 PF00069 PF07714 PTHR23258 KOG1187 AT2G37710.1 RLK receptor lectin kinase			0		0
POPTR_0006s09100	6	6710819	6717180	6.4	9	r	1	PTHR13902 AT1G06150.2 EMB1444 basic helix-loop-helix (bHLH) DNA-binding superfamily protein			0.26	0.44	0
POPTR_0006s09490	6	6971901	6976621	4.7	11	f	1	PTHR21290 KOG3058 AT2G37940.1 AtIPCS2 Arabidopsis Inositol phosphorylceramide synthase 2			0.48	0.52	0
POPTR_0006s09500	6	6982559	6986732	4.2	9	f	2	PTHR23258 KOG1187 AT3G54030.1 Protein kinase protein with tetratricopeptide repeat domain			0.96	0.92	0
POPTR_0006s09600	6	7055608	7057127	1.5	0	f	1	PF00139 PTHR19328:SF6 AT5G01090.1 Concanavalin A-like lectin family protein			0.69	0.91	0
POPTR_0006s09660	6	7100017	7103491	3.5	9	f	1	PF00153 PTHR11896 KOG0753 AT3G54110.1 ATPUMP1 ATUCP1 PUMP1 UCP UCP1 plant uncoupling mitochondrial protein 1			1	1	0
POPTR_0006s09700	6	7115811	7121585	5.8	11	f	2	PF03255 PTHR22855 6.4.1.2 K01962 AT2G38040.2 CAC3 acetyl Co-enzyme a carboxylase carboxyltransferase alpha subunit			0.28	0.27	0
POPTR_0006s09790	6	7197976	7200535	2.6	2	f	1	PF05340 AT3G09070.1 Protein of unknown function (DUF740)			0		0
POPTR_0006s09960	6	7408636	7412067	3.4	1	r	1	PF00168 PF08372 PTHR10024 AT1G74720.1 QKY C2 calcium/lipid-binding plant phosphoribosyltransferase family protein			0		0
POPTR_0006s10010	6	7440435	7443616	3.2	4	f	2	PF00686 AT5G01260.2 Carbohydrate-binding-like fold			0.19	0.22	0
POPTR_0006s10100	6	7511354	7516223	4.9	13	f	1	PF04791 K14617 AT5G01460.1 LMBR1-like membrane protein			0.21	0.16	0
POPTR_0006s10170	6	7541789	7544958	3.2	5	r	1	PF03031 PTHR12210 AT3G55960.1 Haloacid dehalogenase-like hydrolase (HAD) superfamily protein			0		0
POPTR_0006s10250	6	7663517	7666715	3.2	7	r	1	PF11960 PF00487 AT5G05580.1 FAD8 fatty acid desaturase 8			0.42	0.48	0
POPTR_0006s10430	6	7800840	7806594	5.8	4	r	1	PF00651 PF07719 PF00515 PTHR23083 KOG0624 AT3G51770.2 ATEOL1 ETO1 tetratricopeptide repeat (TPR)-containing protein			0		0
POPTR_0006s10460	6	7816506	7818932	2.4	4	f	1	PF08071 PF01479 PF00900 PF00467 PTHR11581 KOG0378 K02987 AT5G07090.1 Ribosomal protein S4 (RPS4A) family protein			0.58	0.41	0
POPTR_0006s10530	6	7890620	7891445	0.8	0	r	1	PF03208 PTHR19317 KOG3142 AT2G38360.1 PRA1.B4 prenylated RAB acceptor 1.B4			1	0.96	0
POPTR_0006s10650	6	7973455	7981301	7.8	8	r	1	PTHR12902 AT2G38440.1 ATSCAR2 DIS3 ITB1 SCAR2 WAVE4 SCAR homolog 2			0.18	0.33	0
POPTR_0006s10670	6	8008188	8017231	9	23	r	1	PF01820 PTHR23132 AT3G08840.2 D-alanine--D-alanine ligase family			0		0
POPTR_0006s10800	6	8164167	8169525	5.4	3	r	1	KOG1003 AT3G51650.1			0.14	0.34	0
POPTR_0006s10840	6	8223834	8227939	4.1	6	f	1	PF01823 AT1G29690.1 CAD1 MAC/Perforin domain-containing protein			0		0
POPTR_0006s10860	6	8241330	8242300	1	1	f	1	PF00234 AT2G38540.1 ATLTP1 LP1 LTP1 lipid transfer protein 1			1	0.97	0
POPTR_0006s10870	6	8249688	8253794	4.1	4	f	1	PTHR23258 KOG1187 AT3G08760.1 ATSIK Protein kinase superfamily protein			0.73	0.77	0
POPTR_0006s10900	6	8270129	8275581	5.5	3	f	1	AT3G51580.1			1	0.99	0
POPTR_0006s10910	6	8278940	8282888	3.9	1	r	1	PF08263 PF00560 PF00069 PF07714 PTHR23258 KOG1187 AT5G01890.1 Leucine-rich receptor-like protein kinase family protein			0		0
POPTR_0006s11000	6	8346616	8350450	3.8	6	r	2	AT2G38570.1			1	0.91	0
POPTR_0006s11280	6	8565737	8569310	3.6	2	f	1	PF00097 PTHR22763 AT5G01980.1 RING/U-box superfamily protein			0		0
POPTR_0006s11290	6	8572074	8576518	4.4	9	r	1	PF03547 KOG2722 AT5G01990.1 Auxin efflux carrier family protein			0		0
POPTR_0006s11320	6	8589616	8590611	1	0	r	1	PF00036 PTHR10891 KOG0027 K13448 AT4G20780.1 CML42 calmodulin like 42			0		0
POPTR_0006s11330	6	8594059	8595549	1.5	1	f	1	AT2G28330.1			0.8	0.94	0
POPTR_0006s11470	6	8681517	8688659	7.1	7	r	1	PF01467 PTHR10739 KOG2803 2.7.7.14 K00967 AT2G38670.1 PECT1 phosphorylethanolamine cytidylyltransferase 1			0.46	0.48	0
POPTR_0006s11530	6	8734322	8739704	5.4	18	r	1	PF08263 PF00560 PF00069 PF07714 PTHR23258 KOG1187 AT1G79620.1 Leucine-rich repeat protein kinase family protein			0		0
POPTR_0006s11580	6	8785479	8790376	4.9	2	r	1	PF00069 PTHR22985 KOG0610 AT2G36350.1 Protein kinase superfamily protein			0		0
POPTR_0006s11660	6	8882468	8888320	5.9	5	r	1	PTHR15921:SF5 KOG2071 AT2G36480.3 ENTH/VHS family protein			0.21	0.28	0
POPTR_0006s11720	6	8923225	8932067	8.8	17	r	1	PF00730 PF10576 PTHR10359 AT2G36490.1 DML1 ROS1 demeter-like 1			0		0
POPTR_0006s11840	6	9032514	9034940	2.4	1	f	1	PF08263 PF00560 PF07714 PF00069 PTHR23258 KOG1187 AT2G36570.1 Leucine-rich repeat protein kinase family protein			0.27	0.13	0
POPTR_0006s11870	6	9057911	9059993	2.1	0	r	1	AT3G10040.1 sequence-specific DNA binding transcription factors			0		0
POPTR_0006s12030	6	9197062	9202454	5.4	9	r	2	PTHR13683 KOG1339 AT2G36670.2 Eukaryotic aspartyl protease family protein			0.79	0.79	0
POPTR_0006s12080	6	9228473	9231485	3	6	r	1	PF07200 PTHR13678 KOG3270 AT2G36680.1 Modifier of rudimentary (Mod(r)) protein			1	0.98	0
POPTR_0006s12490	6	9650083	9655894	5.8	14	f	3	PF01507 PF00994 PTHR23293 KOG2644 AT5G03430.1 phosphoadenosine phosphosulfate (PAPS) reductase family protein			0		0
POPTR_0006s12500	6	9656922	9658057	1.1	2	f	1	PF00085 PTHR10438 KOG0907 AT3G53220.1 Thioredoxin superfamily protein			0.92	0.93	0
POPTR_0006s12560	6	9707424	9714542	7.1	10	f	2	PF04012 K03969 AT1G65260.1 PTAC4 VIPP1 plastid transcriptionally active 4			0.97	0.93	0
POPTR_0006s12590	6	9758804	9765666	6.9	9	f	1	PF00664 PF00005 PTHR19242 KOG0055 AT2G36910.1 ABCB1 ATPGP1 PGP1 ATP binding cassette subfamily B1			0.15	0.11	0
POPTR_0006s12810	6	9975618	9978304	2.7	6	f	1	PF01997 PTHR10741 KOG3067 AT2G37020.1 Translin family protein			0.67	0.75	0
POPTR_0006s12850	6	10014317	10016033	1.7	0	r	1	AT2G37035.1			0.22	0.72	0
POPTR_0006s12870	6	10031399	10034815	3.4	1	r	1	PF00221 KOG0222 4.3.1.24 K10775 AT2G37040.1 ATPAL1 PAL1 PHE ammonia lyase 1			0.97	0.97	0
POPTR_0006s12900	6	10063065	10071134	8.1	7	r	1	PF01566 PTHR11706 KOG1291 K14513 AT5G03280.1 ATEIN2 CKR1 EIN2 ERA3 ORE2 ORE3 PIR2 NRAMP metal ion transporter family protein			0.19	0.23	0
POPTR_0006s12910	6	10100065	10102306	2.2	4	f	1	PF00076 PTHR10432 KOG0131 AT3G53460.2 CP29 chloroplast RNA-binding protein 29			0.47	0.49	0
POPTR_0006s13050	6	10266516	10271426	4.9	11	r	1	PF00118 PTHR11353 KOG0363 K09494 AT5G20890.1 TCP-1/cpn60 chaperonin family protein			0.32	0.25	0
POPTR_0006s13550	6	10774845	10779775	4.9	6	f	1	PF03106 AT2G37260.1 ATWRKY44 DSL1 TTG2 WRKY44 WRKY family transcription factor family protein			0.8	0.84	0
POPTR_0006s13950	6	11202174	11207806	5.6	13	f	1	PF08414 PF01794 PF08022 PF08030 PTHR11972 KOG0039 AT1G19230.1 Riboflavin synthase-like superfamily protein			0		0
POPTR_0006s14030	6	11294986	11301381	6.4	13	r	1	PF00109 PF02801 PTHR11712 KOG1394 2.3.1.179 K09458 AT1G74960.2 ATKAS2 FAB1 KAS2 fatty acid biosynthesis 1			0.67	0.86	0
POPTR_0006s14140	6	11449037	11450511	1.5	1	f	1	PF04570 AT5G20700.1 Protein of unknown function (DUF581)			0.96	0.96	0
POPTR_0006s15000	6	12474138	12479079	4.9	13	r	1	PF00069 PTHR11909 KOG1163 2.7.11.1 K02218 AT4G26100.1 CK1 CKL1 casein kinase 1			0.31	0.29	0
POPTR_0006s15540	6	12976862	12978979	2.1	0	r	1	PF01663 PTHR10151 KOG2645 AT4G29680.1 Alkaline-phosphatase-like family protein			0.17	0.75	0
POPTR_0006s15580	6	13019457	13021572	2.1	0	r	1	PF01593 PTHR10742 KOG0685 AT4G29720.1 ATPAO5 PAO5 polyamine oxidase 5			0.96	0.96	0
POPTR_0006s15650	6	13114990	13119979	5	8	r	2	PF00069 PF07714 PTHR23258 KOG1187 AT5G56890.1 Protein kinase superfamily protein			0.06	0.08	0
POPTR_0006s15780	6	13433168	13435690	2.5	6	r	1	PF04511 PTHR11009 KOG0858 K13989 AT4G29330.1 DER1 DERLIN-1			1	0.98	0
POPTR_0006s16150	6	14032836	14037350	4.5	11	r	1	PF00916 PF01740 PTHR11814 KOG0236 AT5G19600.1 SULTR3;5 sulfate transporter 3;5			0		0
POPTR_0006s16300	6	14219995	14222982	3	4	f	1	PF00717 PTHR12383 KOG0171 AT3G24590.1 PLSP1 plastidic type i signal peptidase 1			0		0
POPTR_0006s17730	6	15874135	15882255	8.1	15	f	1	PF00515 PF07719 PTHR12558 KOG1126 K03350 AT2G20000.1 CDC27b HBT CDC27 family protein			0.2	0.15	0
POPTR_0006s17970	6	16278695	16285162	6.5	16	r	1	PF01336 PF00152 PTHR22594 KOG1885 6.1.1.6 K04567 AT3G11710.1 ATKRS-1 lysyl-tRNA synthetase 1			0		0
POPTR_0006s17990	6	16300105	16304645	4.5	2	f	1	PF01535 PTHR10483 AT2G18940.1 Tetratricopeptide repeat (TPR)-like superfamily protein			0		0
POPTR_0006s18260	6	16564088	16565324	1.2	1	r	1	AT5G57420.1 IAA33 indole-3-acetic acid inducible 33			0		0
POPTR_0006s18370	6	16763508	16765968	2.5	1	f	1	KOG2398 AT5G57460.1			0		0
POPTR_0006s18420	6	16849449	16851005	1.6	1	r	1	PF00004 PTHR23070 KOG0743 AT5G57480.1 P-loop containing nucleoside triphosphate hydrolases superfamily protein			0		0
POPTR_0006s18880	6	17623580	17625808	2.2	2	f	1	PF01094 PF00060 PTHR18966 KOG1052 AT2G24720.1 ATGLR2.2 GLR2.2 glutamate receptor 2.2			0		0
POPTR_0006s19000	6	17837041	17840387	3.3	2	r	1	PF00982 PF02358 PTHR10788 KOG1050 AT2G18700.1 ATTPS11 ATTPSB TPS11 trehalose phosphatase/synthase 11			0.36	0.76	0
POPTR_0006s19540	6	18593374	18595377	2	4	f	1	PF00281 PF00673 PTHR11994 KOG0397 AT3G58700.1 Ribosomal L5P family protein			0.98	0.96	0
POPTR_0006s19580	6	18623102	18627816	4.7	12	r	2	PF03552 PTHR13301:SF1 2.4.1.12 K10999 AT5G17420.1 ATCESA7 CESA7 IRX3 MUR10 Cellulose synthase family protein			0.35	0.3	0
POPTR_0006s19620	6	18659970	18660901	0.9	0	f	1	ID=PAC:18211294;Name=POPTR_0006s19620.1;pacid=18211294;longest=1;Parent=POPTR_0006s19620			0.73	0.81	0
POPTR_0006s19670	6	18695921	18698524	2.6	3	r	1	AT4G30630.1			0.51	0.85	0
POPTR_0006s19690	6	18707063	18712274	5.2	8	r	1	PF00450 PTHR11802 KOG1282 AT4G30610.1 BRS1 SCPL24 alpha/beta-Hydrolases superfamily protein			0		0
POPTR_0006s19780	6	18789915	18793457	3.5	6	r	1	PF02990 PTHR10766 KOG1278 AT5G10840.1 Endomembrane protein 70 protein family			0.24	0.07	0
POPTR_0006s19970	6	18989454	18993805	4.4	8	f	1	PF02453 AT5G58000.1 Reticulon family protein			0		0
POPTR_0006s20030	6	19069353	19071256	1.9	0	f	1	PF00069 PF03822 PTHR22982 KOG0583 AT4G30960.1 ATCIPK6 CIPK6 SIP3 SNRK3.14 SOS3-interacting protein 3			1	1	0
POPTR_0006s20100	6	19180600	19182166	1.6	1	f	1	PF04641 PTHR12775 KOG3113 AT5G58020.1			0.85	0.32	0
POPTR_0006s20150	6	19204789	19216295	11.5	9	f	1	PF05182 AT5G58040.1 ATFIP1[V] ATFIPS5 FIP1[V] FIPS5 homolog of yeast FIP1 [V]			0.4	0.24	0
POPTR_0006s20330	6	19381706	19385530	3.8	3	r	1	PF08263 PF00560 PTHR23258 KOG0472 AT5G51350.1 Leucine-rich repeat transmembrane protein kinase family protein			0		0
POPTR_0006s20360	6	19406744	19409454	2.7	0	r	1	PF02990 PTHR10766 KOG1278 AT5G35160.2 Endomembrane protein 70 protein family			0		0
POPTR_0006s20480	6	19490203	19492582	2.4	5	f	1	ID=PAC:18211967;Name=POPTR_0006s20480.1;pacid=18211967;longest=1;Parent=POPTR_0006s20480			0		0
POPTR_0006s20500	6	19515704	19520276	4.6	10	f	1	PF00009 PF01926 PF03144 PF03764 PF00679 PTHR23115 KOG0468 K12852 AT1G06220.1 CLO GFA1 MEE5 Ribosomal protein S5/Elongation factor G/III/V family protein			0		0
POPTR_0006s20590	6	19610086	19615587	5.5	7	r	1	AT1G20970.1			0.44	0.49	0
POPTR_0006s20900	6	19938829	19946740	7.9	8	f	1	AT3G58050.1			0		0
POPTR_0006s21090	6	20184874	20189701	4.8	7	r	1	PF01569 PTHR14969 KOG2822 AT3G58490.1 Phosphatidic acid phosphatase (PAP2) family protein			0		0
POPTR_0006s21260	6	20337925	20349058	11.1	30	f	1	PF00917 PF00443 PF12436 PTHR10420 KOG1863 3.1.2.15 K11838 AT5G06600.2 UBP12 ubiquitin-specific protease 12			0.11	0.12	0
POPTR_0006s21450	6	20522295	20526735	4.4	8	f	1	PF00097 PTHR22764 KOG1493 AT5G22000.1 RHF2A RING-H2 group F2A			0.45	0.38	0
POPTR_0006s21550	6	20596090	20600853	4.8	8	r	1	PF00443 PTHR10420 KOG1870 AT5G22030.2 UBP8 ubiquitin-specific protease 8			0.12	0.11	0
POPTR_0006s21600	6	20638273	20640578	2.3	3	r	1	PF02221 KOG4680 AT3G11780.1 MD-2-related lipid recognition domain-containing protein / ML domain-containing protein			0.89	0.96	0
POPTR_0006s22070	6	21090997	21092085	1.1	0	f	1	PF03168 PTHR19957:SF11 AT2G35980.1 ATNHL10 NHL10 YLS9 Late embryogenesis abundant (LEA) hydroxyproline-rich glycoprotein family			0.6	0.88	0
POPTR_0006s22220	6	21265766	21269002	3.2	1	f	1	PF00076 PF00098 PTHR10432 KOG0114 AT2G37340.1 ATRSZ33 RSZ33 arginine/serine-rich zinc knuckle-containing protein 33			0		0
POPTR_0006s22620	6	21574893	21579196	4.3	10	f	1	PF00787 PTHR10555 KOG2527 AT5G06140.1 ATSNX1 SNX1 sorting nexin 1			0.43	0.47	0
POPTR_0006s22630	6	21579692	21582367	2.7	2	r	1	PF00163 PF01479 PTHR11831 KOG3301 AT5G39850.1 Ribosomal protein S4			1	0.97	0
POPTR_0006s22670	6	21609938	21613280	3.3	7	f	1	PF01453 PF00954 PF08276 PF00069 PF07714 PF11883 PTHR23258 KOG1187 AT1G11330.1 S-locus lectin protein kinase family protein			0.07	0.07	0
POPTR_0006s22710	6	21637429	21642187	4.8	6	r	1	PF00251 PF08244 KOG0228 3.2.1.26 K01193 AT3G52600.1 AtcwINV2 CWINV2 cell wall invertase 2			0.31	0.37	0
POPTR_0006s22890	6	21765836	21771147	5.3	8	f	1	PF00076 PTHR10432 KOG0117 AT3G52660.1 RNA-binding (RRM/RBD/RNP motifs) family protein			0		0
POPTR_0006s22930	6	21794842	21796383	1.5	0	f	1	AT3G52710.1			0		0
POPTR_0006s23020	6	21862958	21867230	4.3	2	f	1	PF12552 PTHR21726 AT3G53540.1			0.16	0.1	0
POPTR_0006s23050	6	21886536	21891108	4.6	6	r	1	PF01370 PTHR10366 KOG1429 AT3G53520.1 ATUXS1 UXS1 UDP-glucuronic acid decarboxylase 1			0.19	0.13	0
POPTR_0006s23140	6	21986942	21988813	1.9	0	f	1	PF06814 PTHR21229 KOG2569 AT5G18520.1 Lung seven transmembrane receptor family protein			0.43	0.83	0
POPTR_0006s23150	6	21993771	21994576	0.8	0	r	1	AT5G02640.1			0		0
POPTR_0006s23170	6	22002182	22005270	3.1	6	f	3	PF00076 PF00098 PTHR10548 KOG0109 AT3G53500.2 RSZ32 RNA-binding (RRM/RBD/RNP motifs) family protein with retrovirus zinc finger-like domain			0.99	0.96	0
POPTR_0006s23420	6	22146799	22148782	2	4	f	1	PF00097 PTHR22763 AT5G20910.1 AIP2 RING/U-box superfamily protein			0.92	0.96	0
POPTR_0006s23770	6	22498291	22500175	1.9	1	r	1	PF00573 PTHR10746 KOG1624 AT1G07320.1 RPL4 ribosomal protein L4			0.91	0.96	0
POPTR_0006s23890	6	22607463	22608457	1	0	r	1	PF06596 AT2G06520.1 PSBX photosystem II subunit X			0.69	0.85	0
POPTR_0006s23950	6	22672967	22678138	5.2	9	r	2	PF00795 PTHR23088 KOG0806 3.5.1.3 K13566 AT5G12040.1 Nitrilase/cyanide hydratase and apolipoprotein N-acyltransferase family protein			0.93	0.9	0
POPTR_0006s23980	6	22694638	22696685	2	0	f	1	PF01535 PTHR10483 AT1G05670.2 Pentatricopeptide repeat (PPR-like) superfamily protein			0		0
POPTR_0006s24220	6	22885254	22888371	3.1	4	f	1	PF00270 PF00271 PTHR10967 KOG0327 K03257 AT3G13920.1 EIF4A1 RH4 TIF4A1 eukaryotic translation initiation factor 4A1			1	0.99	0
POPTR_0006s24270	6	22911334	22912289	1	0	f	1	ID=PAC:18211538;Name=POPTR_0006s24270.1;pacid=18211538;longest=1;Parent=POPTR_0006s24270			0.99	0.99	0
POPTR_0006s24320	6	22955122	22957982	2.9	4	r	2	PF00067 PTHR19383 KOG0158 AT2G26170.1 CYP711A1 MAX1 cytochrome P450 family 711 subfamily A polypeptide 1			0.71	0.67	0
POPTR_0006s24330	6	22962817	22965554	2.7	2	r	1	PF00447 PTHR10015 KOG0627 AT2G26150.1 ATHSFA2 HSFA2 heat shock transcription factor A2			0.48	0.54	0
POPTR_0006s24380	6	22998709	23003475	4.8	7	r	1	PF01694 PTHR22936 KOG2980 AT1G18600.1 ATRBL12 RBL12 RHOMBOID-like protein 12			0		0
POPTR_0006s24420	6	23034442	23040343	5.9	6	f	1	PF07728 PF00004 PF01434 PTHR23076 KOG0734 AT2G26140.1 ftsh4 FTSH protease 4			0.42	0.33	0
POPTR_0006s24480	6	23071638	23073953	2.3	1	r	1	PF08263 PF00560 PF07714 PF00069 PTHR23258 KOG1187 AT1G68400.1 leucine-rich repeat transmembrane protein kinase family protein			0.34	0.76	0
POPTR_0006s24500	6	23085646	23087135	1.5	0	r	1	PF03168 AT5G11890.1			1	1	0
POPTR_0006s24520	6	23103345	23104797	1.5	0	r	1	AT2G26110.1 Protein of unknown function (DUF761)			0.82	0.95	0
POPTR_0006s24710	6	23293258	23299948	6.7	13	f	2	PF00400 PTHR11871 KOG1354 K04354 AT1G17720.1 ATB BETA Protein phosphatase 2A regulatory subunit PR55			0.4	0.39	0
POPTR_0006s24880	6	23399264	23400924	1.7	4	f	1	PF00481 PTHR13832 KOG0698 AT1G79630.1 Protein phosphatase 2C family protein			1	0.96	0
POPTR_0006s24890	6	23401371	23404597	3.2	5	r	1	PF10258 PTHR13135 AT3G20430.1			0.61	0.51	0
POPTR_0006s24910	6	23416838	23422462	5.6	3	r	1	PF08312 KOG1869 AT3G49601.1			0		0
POPTR_0006s24970	6	23446647	23451031	4.4	1	r	1	PF02485 AT5G11730.1 Core-2/I-branching beta-1 6-N-acetylglucosaminyltransferase family protein			0.68	0.9	0
POPTR_0006s24980	6	23454665	23461455	6.8	3	r	1	PF05907 PTHR12857 KOG1296 AT4G32930.1			0.71	0.68	0
POPTR_0006s25030	6	23475890	23481761	5.9	5	r	1	K12125 AT2G25930.1 ELF3 PYK20 hydroxyproline-rich glycoprotein family protein			0.33	0.2	0
POPTR_0006s25290	6	23696315	23703423	7.1	17	r	1	PF00069 PTHR11909 KOG1164 AT2G25760.1 Protein kinase family protein			0		0
POPTR_0006s25390	6	23785909	23792480	6.6	17	r	1	PF00046 PF00170 PF01852 PF08670 PTHR19418 KOG0483 K09338 AT4G32880.1 ATHB-8 ATHB8 HB-8 homeobox gene 8			1	0.95	0
POPTR_0006s25640	6	24007949	24013257	5.3	14	r	1	PF00069 PTHR11909 KOG1163 AT4G28880.1 ckl3 casein kinase I-like 3			0.25	0.21	0
POPTR_0006s25720	6	24110220	24116974	6.8	6	r	1	AT5G11530.1 EMF1 embryonic flower 1 (EMF1)			0		0
POPTR_0006s25780	6	24156357	24158148	1.8	0	f	1	PF01176 K02518 AT4G11175.1 Nucleic acid-binding OB-fold-like protein			0.32	0.8	0
POPTR_0006s25860	6	24207671	24212475	4.8	6	r	1	PF05670 PTHR13049 KOG3272 AT5G11500.1			0		0
POPTR_0006s25870	6	24213068	24215825	2.8	6	f	1	PF00227 PTHR11599 KOG0185 3.4.25.1 K02736 AT1G56450.1 PBG1 20S proteasome beta subunit G1			0.92	0.95	0
POPTR_0006s25980	6	24274624	24278433	3.8	5	f	1	PF01926 PTHR11649 KOG2486 AT5G11480.1 P-loop containing nucleoside triphosphate hydrolases superfamily protein			0		0
POPTR_0006s26110	6	24386370	24388979	2.6	3	f	1	PF00646 PTHR23125 AT5G41840.1 F-box/RNI-like superfamily protein			0.29	0.59	0
POPTR_0006s26160	6	24443921	24446565	2.6	2	f	1	PF04570 AT5G11460.1 Protein of unknown function (DUF581)			0.86	0.96	0
POPTR_0006s26220	6	24486006	24487876	1.9	0	f	1	AT2G25680.1 MOT1 molybdate transporter 1			0		0
POPTR_0006s26240	6	24502243	24509776	7.5	4	r	1	PF10513 PTHR12663 AT4G32620.1 Enhancer of polycomb-like transcription factor protein			0		0
POPTR_0006s26300	6	24535703	24542527	6.8	4	r	1	PF07500 PF07744 PTHR11477 KOG1634 AT5G25520.2 SPOC domain / Transcription elongation factor S-II protein			0.37	0.36	0
POPTR_0006s26420	6	24631199	24640939	9.7	18	r	3	PF08513 PF00400 PTHR22847 KOG0266 AT4G32551.2 LUG RON2 LisH dimerisation motif;WD40/YVTN repeat-like-containing domain			0.11	0.22	0
POPTR_0006s26570	6	24746741	24749272	2.5	3	f	1	PF05348 PTHR12828 KOG3061 K11599 AT1G67250.1 Proteasome maturation factor UMP1			0.93	0.96	0
POPTR_0006s26660	6	24810205	24812713	2.5	7	f	1	PF00071 PF08477 PTHR11708 KOG0096 K07936 AT5G55190.1 ATRAN3 RAN3 RAN GTPase 3			0.94	0.97	0
POPTR_0006s26700	6	24830255	24834197	3.9	9	r	1	PF00145 PTHR10629 KOG0919 2.1.1.37 K00558 AT5G25480.1 AtDNMT2 DNMT2 DNA methyltransferase-2			0		0
POPTR_0006s26970	6	24993268	24995552	2.3	2	r	1	PF03105 PTHR10783 KOG1161 AT2G26660.1 ATSPX2 SPX2 SPX domain gene 2			0		0
POPTR_0006s26980	6	24999114	25005303	6.2	2	f	1	PF05183 PTHR23079 KOG0988 AT3G49500.1 RDR6 SDE1 SGS2 RNA-dependent RNA polymerase 6			0.11	0.13	0
POPTR_0006s27000	6	25027137	25030076	2.9	3	f	1	PF00168 PF00614 PF12357 PTHR18896 KOG1329 AT3G15730.1 PLD PLDALPHA1 phospholipase D alpha 1			0		0
POPTR_0006s27250	6	25215672	25224097	8.4	10	f	1	PF00917 PTHR10420 KOG1987 AT2G25320.1 TRAF-like family protein			1	0.95	0
POPTR_0006s27450	6	25349485	25353850	4.4	2	r	1	PF07719 PF00515 PF00564 PTHR22904 KOG4151 AT2G25290.2 Octicosapeptide/Phox/Bem1p (PB1) domain-containing protein / tetratricopeptide repeat (TPR)-containing protein			0		0
POPTR_0006s27770	6	25636531	25638609	2.1	2	f	1	PF00704 PTHR11177 KOG2806 AT4G19810.1 Glycosyl hydrolase family protein with chitinase insertion domain			0		0
POPTR_0006s27840	6	25695601	25697145	1.5	1	r	1	PF04857 PTHR10797 KOG0304 K12581 AT2G32070.1 Polynucleotidyl transferase ribonuclease H-like superfamily protein			0.98	0.99	0
POPTR_0006s27860	6	25705907	25713970	8.1	10	f	2	PF02861 PF00004 PF07724 PTHR11638 KOG1051 AT2G25140.1 CLPB-M CLPB4 HSP98.7 casein lytic proteinase B4			0.25	0.28	0
POPTR_0006s27920	6	25747428	25756199	8.8	15	f	7	PF09465 PTHR12663 AT4G31880.2			0		0
POPTR_0006s28030	6	25887233	25891211	4	6	f	1	PF02990 PTHR10766 KOG1278 AT5G10840.1 Endomembrane protein 70 protein family			1	0.96	0
POPTR_0006s28380	6	26077894	26082249	4.4	9	f	1	PF01370 PTHR12126 KOG4288 AT5G10730.1 NAD(P)-binding Rossmann-fold superfamily protein			0.4	0.39	0
POPTR_0006s28540	6	26213097	26219603	6.5	10	f	1	PF04438 PF01753 PF00443 PTHR10420 KOG1865 AT2G24640.1 UBP19 ubiquitin-specific protease 19			0		0
POPTR_0006s28560	6	26233227	26236529	3.3	4	f	1	PF00535 AT4G31590.1 ATCSLC05 ATCSLC5 CSLC05 CSLC5 Cellulose-synthase-like C5			0.2	0.11	0
POPTR_0006s28660	6	26284581	26287843	3.3	1	r	2	PF00931 PF00560 PTHR23155 KOG4658 AT3G14470.1 NB-ARC domain-containing disease resistance protein			0.29	0.4	0
POPTR_0006s28740	6	26336850	26338515	1.7	0	r	1	PTHR11926 KOG1192 AT2G15480.1 UGT73B5 UDP-glucosyl transferase 73B5			0.6	0.83	0
POPTR_0006s28810	6	26400123	26405966	5.8	4	r	1	PF01602 PF02985 PF07718 PTHR10635 KOG1058 AT4G31490.1 Coatomer beta subunit			0.22	0.31	0
POPTR_0006s28930	6	26449941	26451770	1.8	0	r	1	PF00931 PF00560 PTHR23155 AT3G14470.1 NB-ARC domain-containing disease resistance protein			0		0
POPTR_0006s29400	6	26765844	26776785	10.9	21	r	1	PF01751 PF01131 PF01396 PTHR11390 KOG1956 AT4G31210.1 DNA topoisomerase type IA core			0.27	0.33	0
POPTR_0006s29570	6	26888682	26893374	4.7	5	f	1	PF10058 PTHR22166 KOG2846 AT4G31080.1 Protein of unknown function (DUF2296)			0		0
POPTR_0007s00220	7	20261	26097	5.8	8	f	1	PF03416 PTHR22624 KOG2674 3.4.22.- K08342 AT2G44140.1 Peptidase family C54 protein			0		0
POPTR_0007s00430	7	152376	158494	6.1	11	f	1	PF09734 PTHR13230 KOG2473 AT5G24450.1 Transcription factor IIIC subunit 5			0		0
POPTR_0007s00570	7	224656	228206	3.6	4	f	1	PF00107 PTHR11695 KOG1196 1.3.1.74 K08070 AT5G16970.1 AER AT-AER alkenal reductase			0.99	1	0
POPTR_0007s00600	7	264752	268567	3.8	4	r	1	PF01582 PF00931 PF07725 PF00560 PTHR23155 AT5G36930.2 Disease resistance protein (TIR-NBS-LRR class) family			0.94	0.73	0
POPTR_0007s00740	7	373421	375681	2.3	2	r	1	PTHR11926 AT2G31750.1 UGT74D1 UDP-glucosyl transferase 74D1			0.39	0.22	0
POPTR_0007s00760	7	381260	382073	0.8	0	r	1	PTHR11926 AT1G05680.1 UGT74E2 Uridine diphosphate glycosyltransferase 74E2			0		0
POPTR_0007s01150	7	619657	621952	2.3	7	f	1	PF02453 KOG1792 AT2G20590.1 Reticulon family protein			0		0
POPTR_0007s01320	7	714925	717568	2.6	2	f	1	PF00226 PF01556 PTHR11821 KOG0714 AT2G20560.1 DNAJ heat shock family protein			0		0
POPTR_0007s01340	7	747828	751340	3.5	1	f	1	PF08263 PF00560 PF00069 PF07714 PTHR23258 KOG1187 AT1G28440.1 HSL1 HAESA-like 1			0		0
POPTR_0007s01400	7	788685	789547	0.9	0	r	1	PF00462 PTHR10168 KOG1752 AT1G28480.1 GRX480 roxy19 Thioredoxin superfamily protein			0.75	0.89	0
POPTR_0007s01530	7	853208	857944	4.7	3	r	1	PF02042 PF00564 AT2G43500.1 Plant regulator RWP-RK family protein			0		0
POPTR_0007s01650	7	949209	950733	1.5	0	f	1	PF03514 AT4G37650.1 SGR7 SHR GRAS family transcription factor			0.31	0.75	0
POPTR_0007s01840	7	1057665	1064784	7.1	15	f	1	PF01336 PF00152 PTHR22594 KOG0554 6.1.1.22 K01893 AT4G17300.1 ATNS1 NS1 OVA8 Class II aminoacyl-tRNA and biotin synthetases superfamily protein			0		0
POPTR_0007s02260	7	1344005	1347119	3.1	2	f	1	PF00069 PF07714 PTHR23258 KOG1187 AT1G66980.1 SNC4 suppressor of npr1-1 constitutive 4			0		0
POPTR_0007s02510	7	1486745	1488006	1.3	2	r	1	PF00249 PTHR10641 AT2G46410.1 CPC Homeodomain-like superfamily protein			0.6	0.87	0
POPTR_0007s02850	7	1655189	1666855	11.7	16	r	1	PF00856 PTHR22884 KOG4207 AT4G15180.1 ATXR3 SDG2 SET domain protein 2			0		0
POPTR_0007s02960	7	1725859	1736665	10.8	19	f	1	PF00350 PF01031 PF02212 PTHR11566 KOG0446 3.6.5.5 K01528 AT4G33650.1 ADL2 DRP3A dynamin-related protein 3A			0.34	0.28	0
POPTR_0007s03370	7	1945934	1946578	0.6	0	f	1	AT5G09520.1 hydroxyproline-rich glycoprotein family protein			0		0
POPTR_0007s03420	7	1961748	1962382	0.6	0	f	1	ID=PAC:18243724;Name=POPTR_0007s03420.1;pacid=18243724;longest=1;Parent=POPTR_0007s03420			0.93	0.93	0
POPTR_0007s03500	7	2006176	2008293	2.1	0	r	1	AT1G58120.1			0.28	0.78	0
POPTR_0007s03640	7	2087474	2088211	0.7	0	f	1	PF00197 AT1G73260.1 ATKTI1 KTI1 kunitz trypsin inhibitor 1			0		0
POPTR_0007s03820	7	2242648	2246427	3.8	1	r	1	AT2G13690.1 PRLI-interacting factor putative			0		0
POPTR_0007s03910	7	2328326	2330846	2.5	8	f	1	PF08240 PF00107 PTHR11695 KOG0022 AT1G77120.1 ADH ADH1 ATADH ATADH1 alcohol dehydrogenase 1			1	1	0
POPTR_0007s04020	7	2401432	2406281	4.8	2	f	1	PF04043 PF01095 AT5G09760.1 Plant invertase/pectin methylesterase inhibitor superfamily			0.2	0.15	0
POPTR_0007s04030	7	2408402	2412388	4	4	r	1	PF01501 PTHR11183 KOG1950 AT3G18660.2 GUX1 PGSIP1 plant glycogenin-like starch initiation protein 1			0		0
POPTR_0007s04180	7	2519184	2520459	1.3	0	f	1	AT5G44860.1			0.94	0.95	0
POPTR_0007s04370	7	2702157	2706849	4.7	11	f	1	PF07002 PF00097 PTHR10857 KOG4172 AT5G63970.1 Copine (Calcium-dependent phospholipid-binding protein) family			1	0.97	0
POPTR_0007s04430	7	2740954	2741907	1	0	f	1	AT4G30770.1 Putative membrane lipoprotein			0		0
POPTR_0007s04510	7	2799828	2803751	3.9	10	f	2	PF05922 PF02225 PTHR10795 AT2G04160.1 AIR3 Subtilisin-like serine endopeptidase family protein			0		0
POPTR_0007s04520	7	2809699	2813419	3.7	12	f	1	PF05922 PF00082 PF02225 PTHR10795 AT2G04160.1 AIR3 Subtilisin-like serine endopeptidase family protein			0		0
POPTR_0007s04630	7	2872393	2873322	0.9	0	r	1	PF05910 AT2G04220.1 Plant protein of unknown function (DUF868)			0		0
POPTR_0007s04700	7	2908604	2918434	9.8	11	f	1	PF00415 PTHR22870 AT5G63860.1 UVR8 Regulator of chromosome condensation (RCC1) family protein			0.12	0.24	0
POPTR_0007s04960	7	3155751	3157591	1.8	1	r	1	PF00097 PTHR22764 KOG1493 AT5G10380.1 ATRING1 RING1 RING/U-box superfamily protein			0.97	0.96	0
POPTR_0007s05070	7	3267212	3272698	5.5	4	f	1	PF05147 PTHR12736 KOG2787 AT5G65280.1 GCL1 GCR2-like 1			0		0
POPTR_0007s05080	7	3278372	3281636	3.3	8	f	2	PF00069 PTHR22982 KOG0583 2.7.11.1 K14498 AT4G33950.1 ATOST1 OST1 P44 SNRK2-6 SNRK2.6 SRK2E Protein kinase superfamily protein			0.54	0.6	0
POPTR_0007s05440	7	3536005	3540304	4.3	5	f	2	PF03000 AT5G10250.1 DOT3 Phototropic-responsive NPH3 family protein			0.42	0.46	0
POPTR_0007s05640	7	3700011	3702844	2.8	4	f	1	PF07719 PF00515 PF07721 PTHR22904 AT5G65160.1 tetratricopeptide repeat (TPR)-containing protein			0		0
POPTR_0007s05660	7	3715002	3715869	0.9	1	r	1	PF01477 AT2G22170.1 Lipase/lipooxygenase PLAT/LH2 family protein			0		0
POPTR_0007s05690	7	3822437	3823920	1.5	0	r	1	PF00847 AT1G78080.1 RAP2.4 related to AP2 4			1	0.95	0
POPTR_0007s05710	7	3845429	3849785	4.4	6	f	1	PF02770 PF00441 PTHR10909 KOG0135 1.3.3.6 K00232 AT5G65110.1 ACX2 ATACX2 acyl-CoA oxidase 2			0		0
POPTR_0007s05870	7	4010382	4011456	1.1	3	r	1	PF00929 AT4G39810.1 Polynucleotidyl transferase ribonuclease H-like superfamily protein			0		0
POPTR_0007s06010	7	4149506	4160952	11.4	8	r	1	PF03130 PF00514 PF02985 PF00168 AT2G22125.1 CSI1 binding			0.06	0.12	0
POPTR_0007s06040	7	4189263	4194664	5.4	6	f	2	PF02037 PTHR14127 KOG2416 AT4G39680.2 SAP domain-containing protein			0.38	0.44	0
POPTR_0007s06240	7	4399587	4402458	2.9	4	f	1	PF00067 PTHR19383 KOG0156 AT5G07990.1 CYP75B1 D501 TT7 Cytochrome P450 superfamily protein			0.87	0.61	0
POPTR_0007s06270	7	4433882	4435477	1.6	1	f	1	PF00067 PTHR19383 KOG0156 AT5G07990.1 CYP75B1 D501 TT7 Cytochrome P450 superfamily protein			0		0
POPTR_0007s06310	7	4474865	4476682	1.8	1	f	1	PF00067 PTHR19383 KOG0156 AT5G07990.1 CYP75B1 D501 TT7 Cytochrome P450 superfamily protein			0.42	0.18	0
POPTR_0007s06480	7	4850645	4851509	0.9	1	f	1	PF00808 PTHR11064 AT4G14540.1 NF-YB3 nuclear factor Y subunit B3			0.94	0.28	0
POPTR_0007s06550	7	4932551	4939332	6.8	15	f	1	PF02446 2.4.1.25 K00705 AT5G64860.1 DPE1 disproportionating enzyme			0.82	0.84	0
POPTR_0007s06690	7	5077400	5082993	5.6	6	r	1	PF08477 PTHR11708 KOG0098 K07976 AT5G64813.1 LIP1 Ras-related small GTP-binding family protein			0.34	0.3	0
POPTR_0007s07320	7	5662804	5672850	10	22	r	1	PF00063 PF00612 PTHR13140 KOG0160 AT3G19960.1 ATM1 myosin 1			0.33	0.23	0
POPTR_0007s07420	7	5761936	5764000	2.1	1	f	1	PF00067 PTHR19383 KOG0156 AT3G26300.1 CYP71B34 cytochrome P450 family 71 subfamily B polypeptide 34			0		0
POPTR_0007s07440	7	5797098	5799487	2.4	1	f	1	PF00646 AT1G11270.2 F-box and associated interaction domains-containing protein			0		0
POPTR_0007s07450	7	5804649	5807639	3	2	f	1	PTHR10887:SF17 AT1G05460.1 SDE3 P-loop containing nucleoside triphosphate hydrolases superfamily protein			0		0
POPTR_0007s07780	7	6196136	6200312	4.2	9	r	6	PF02012 AT5G23120.1 HCF136 photosystem II stability/assembly factor chloroplast (HCF136)			0		0
POPTR_0007s07850	7	6279702	6283878	4.2	3	r	1	PF01805 PF12230 PF00240 PTHR15316 KOG0007 K12825 AT1G14650.2 SWAP (Suppressor-of-White-APricot)/surp domain-containing protein / ubiquitin family protein			0.51	0.45	0
POPTR_0007s08060	7	6553108	6554924	1.8	1	r	1	PF01535 PTHR10483 AT3G20730.1 Tetratricopeptide repeat (TPR)-like superfamily protein			0		0
POPTR_0007s08270	7	6858294	6862532	4.2	9	f	1	AT1G16520.1			0.99	1	0
POPTR_0007s08390	7	7156466	7160073	3.6	2	f	1	PF00009 PF01926 PF03144 PF03764 PF00679 PTHR23115 KOG0469 3.6.5.3 K03234 AT1G56070.1 LOS1 Ribosomal protein S5/Elongation factor G/III/V family protein			0.92	0.95	0
POPTR_0007s08400	7	7197405	7201378	4	3	r	1	PF00009 PF01926 PF03144 PF03764 PF00679 PTHR23115 KOG0469 3.6.5.3 K03234 AT1G56070.1 LOS1 Ribosomal protein S5/Elongation factor G/III/V family protein			0.85	0.94	0
POPTR_0007s08540	7	7366127	7368952	2.8	9	f	1	KOG4273 AT5G65960.1 GTP binding			0		0
POPTR_0007s09320	7	8689734	8696267	6.5	9	r	1	PF00168 PF00614 PF12357 PTHR18896 KOG1329 AT4G35790.2 ATPLDDELTA PLDDELTA phospholipase D delta			0.28	0.21	0
POPTR_0007s09360	7	8744454	8745829	1.4	2	r	1	AT4G35730.1 Regulator of Vps4 activity in the MVB pathway protein			0		0
POPTR_0007s09500	7	8896385	8900588	4.2	4	r	1	PF03016 PTHR11062 KOG1021 AT4G38040.1 Exostosin family protein			0.22	0.15	0
POPTR_0007s09600	7	9085635	9089274	3.6	9	f	1	PF03372 PF06839 PTHR22748 KOG1294 4.2.99.18 K10772 AT4G36050.2 endonuclease/exonuclease/phosphatase family protein			0		0
POPTR_0007s09870	7	9392080	9399932	7.9	3	r	2	PF02181 PTHR23213 KOG1922 AT5G67470.1 ATFH6 FH6 formin homolog 6			0.12	0.15	0
POPTR_0007s10480	7	10432051	10440535	8.5	11	f	1	PF00122 PF00702 PTHR11939 KOG0207 AT4G37270.1 ATHMA1 HMA1 heavy metal atpase 1			0		0
POPTR_0007s10500	7	10508837	10511956	3.1	3	f	2	PF08263 PF00560 PF00069 PTHR23258 KOG1187 AT4G37250.1 Leucine-rich repeat protein kinase family protein			0.49	0.2	0
POPTR_0007s10650	7	10675127	10677951	2.8	3	r	1	PF08246 PF00112 PTHR12411 KOG1543 AT5G43060.1 Granulin repeat cysteine protease family protein			0		0
POPTR_0007s10900	7	11105869	11108538	2.7	0	f	1	PF05922 PF00082 PF02225 PTHR10795 AT5G67090.1 Subtilisin-like serine endopeptidase family protein			0		0
POPTR_0007s10970	7	11201933	11206732	4.8	13	f	4	PF00076 PTHR10432 KOG0145 AT4G36960.1 RNA-binding (RRM/RBD/RNP motifs) family protein			0		0
POPTR_0007s11040	7	11312796	11315588	2.8	2	f	1	PF06405 AT4G37000.1 ACD2 ATRCCR accelerated cell death 2 (ACD2)			0.11	0.13	0
POPTR_0007s11090	7	11352996	11364209	11.2	7	r	2	AT3G50370.1			0.05	0.19	0
POPTR_0007s11550	7	11946428	11950172	3.7	4	f	1	PF05659 PF00931 PF00560 PTHR23155 KOG4658 AT5G66900.1 Disease resistance protein (CC-NBS-LRR class) family			0		0
POPTR_0007s11600	7	11966467	11970349	3.9	8	f	1	PF07732 PF00394 PF07731 PTHR11709 KOG1263 AT5G66920.1 sks17 SKU5 similar 17			0		0
POPTR_0007s11890	7	12243247	12246230	3	4	f	1	PF02362 AT5G66980.1 AP2/B3-like transcriptional factor family protein			0		0
POPTR_0007s11920	7	12266229	12272394	6.2	7	r	1	PF00503 PTHR10218 KOG0082 AT2G23460.1 ATXLG1 XLG1 extra-large G-protein 1			0.48	0.67	0
POPTR_0007s12050	7	12374121	12377546	3.4	4	f	1	PF03000 AT5G66560.1 Phototropic-responsive NPH3 family protein			0		0
POPTR_0007s12170	7	12482199	12489140	6.9	4	r	2	PF07526 PF00046 PTHR11850 KOG0773 AT2G23760.1 BLH4 SAW2 BEL1-like homeodomain 4			0.3	0.36	0
POPTR_0007s12320	7	12639628	12641719	2.1	1	r	1	PF05055 AT2G18630.1 Protein of unknown function (DUF677)			0		0
POPTR_0007s12510	7	12798489	12801866	3.4	4	r	1	PTHR12320 KOG1379 AT5G66720.1 Protein phosphatase 2C family protein			0		0
POPTR_0007s12540	7	12825963	12835984	10	13	f	1	PF04801 PTHR12069 KOG2354 AT5G49530.1 SIN-like family protein			0.3	0.26	0
POPTR_0007s12690	7	12930561	12935603	5	9	f	1	PF12220 PF00076 PTHR13952 KOG0113 AT3G50670.1 U1-70K U1SNRNP U1 small nuclear ribonucleoprotein-70K			0.7	0.77	0
POPTR_0007s12820	7	13069071	13069987	0.9	0	r	1	PF10294 PTHR14614 KOG2793 AT5G49560.1 Putative methyltransferase family protein			1	0.94	0
POPTR_0007s13080	7	13251016	13253961	2.9	4	r	1	PF05705 PTHR12265 AT2G18245.1 alpha/beta-Hydrolases superfamily protein			0		0
POPTR_0007s13190	7	13314586	13317277	2.7	4	r	1	AT5G66460.1 Glycosyl hydrolase superfamily protein			0.49	0.4	0
POPTR_0007s13370	7	13479725	13481371	1.6	1	f	1	PF00069 PTHR11295 KOG0660 2.7.11.24 K08293 AT2G18170.1 ATMPK7 MPK7 MAP kinase 7			0		0
POPTR_0007s13400	7	13505399	13513094	7.7	16	r	3	PF00400 PTHR14091 KOG0270 AT4G18905.1 Transducin/WD40 repeat-like superfamily protein			0		0
POPTR_0007s13760	7	13803121	13812496	9.4	9	r	2	PF00628 PF02201 PF03126 PF02213 PF00642 PTHR13115 KOG1946 AT3G51120.1 DNA binding;zinc ion binding;nucleic acid binding;nucleic acid binding			0.14	0.11	0
POPTR_0007s13800	7	13833267	13836523	3.3	6	f	1	PF00274 PTHR11627 KOG1557 4.1.2.13 K01623 AT4G38970.1 FBA2 fructose-bisphosphate aldolase 2			0		0
POPTR_0007s13860	7	13864200	13871479	7.3	14	f	3	PF00225 PF11995 PTHR16012 KOG0242 AT3G51150.2 ATP binding microtubule motor family protein			0.21	0.2	0
POPTR_0007s14140	7	14026121	14029241	3.1	3	r	1	PF00013 PTHR10288 KOG2190 AT2G22600.1 RNA-binding KH domain-containing protein			0.41	0.6	0
POPTR_0007s14160	7	14032558	14036753	4.2	4	r	1	PF00013 PTHR10288 KOG2190 AT2G22600.1 RNA-binding KH domain-containing protein			0		0
POPTR_0007s14690	7	14459513	14462966	3.5	8	r	1	PF00847 AT4G37750.1 ANT CKC CKC1 DRG Integrase-type DNA-binding superfamily protein			0		0
POPTR_0007s14720	7	14483807	14487442	3.6	3	f	1	PF08880 PF08879 AT2G22840.1 AtGRF1 GRF1 growth-regulating factor 1			0.44	0.23	0
POPTR_0007s14730	7	14491863	14492592	0.7	0	r	1	ID=PAC:18243281;Name=POPTR_0007s14730.1;pacid=18243281;longest=1;Parent=POPTR_0007s14730			0.81	0.89	0
POPTR_0007s14840	7	14553655	14556844	3.2	2	r	1	PF05637 KOG4748 AT2G22900.1 Galactosyl transferase GMA12/MNN10 family protein			0.44	0.82	0
POPTR_0007s14870	7	14573675	14576641	3	2	f	1	AT5G67620.1			0.8	0.94	0
POPTR_0007s15090	7	14727986	14737298	9.3	16	r	1	PF02135 PF00628 PF08214 PF00569 PF07649 PTHR13808 KOG1778 2.3.1.48 K04498 AT1G79000.1 ATHAC1 ATHPCAT2 HAC1 PCAT2 histone acetyltransferase of the CBP family 1			0.15	0.13	0
POPTR_0007s15150	7	14773656	14779169	5.5	7	f	1	PF04146 PTHR12357 KOG1901 AT3G13060.2 ECT5 evolutionarily conserved C-terminal region 5			0.28	0.18	0
POPTR_0007s15320	7	14892781	14894622	1.8	7	r	1	PF00505 PTHR13711 KOG0381 AT5G23420.1 HMGB6 high-mobility group box 6			0.87	0.94	0
POPTR_0008s00270	8	51571	59822	8.3	9	f	2	PF00781 PTHR12358 KOG1116 AT5G23450.2 ATLCBK1 LCBK1 long-chain base (LCB) kinase 1			0.16	0.15	0
POPTR_0008s00300	8	85825	88965	3.1	4	f	1	PF06093 PTHR12882 KOG3490 AT5G63670.1 SPT42 SPT4 homolog 2			0.83	0.92	0
POPTR_0008s00320	8	93805	100101	6.3	6	r	2	PF07842 PTHR12214 K13211 AT5G08550.1 ILP1 GC-rich sequence DNA-binding factor-like protein			0.46	0.48	0
POPTR_0008s00440	8	171490	178393	6.9	14	f	2	PF07719 PTHR23083 AT1G78915.1 Tetratricopeptide repeat (TPR)-like superfamily protein			0.99	0.98	0
POPTR_0008s00520	8	218079	219457	1.4	1	f	1	PF07885 PTHR11003 AT5G55630.1 ATKCO1 ATTPK1 KCO1 TPK1 Outward rectifying potassium channel protein			0		0
POPTR_0008s00560	8	230426	237577	7.2	19	f	1	PF02874 PF00006 PF00306 PTHR15184 KOG1352 3.6.3.14 K02145 AT1G78900.1 VHA-A vacuolar ATP synthase subunit A			0.53	0.51	0
POPTR_0008s00650	8	292209	293902	1.7	2	r	1	AT1G16840.4			0.96	0.96	0
POPTR_0008s00840	8	376080	378371	2.3	6	f	2	PF08079 PF00327 PTHR11524 KOG3184 K02937 AT3G13580.2 Ribosomal protein L30/L7 family protein			0.82	0.92	0
POPTR_0008s01000	8	468218	471544	3.3	3	r	1	PF00389 PF02826 PF01842 PTHR10996 KOG0068 1.1.1.95 K00058 AT1G17745.1 PGDH D-3-phosphoglycerate dehydrogenase			0.41	0.19	0
POPTR_0008s01200	8	575654	579818	4.2	3	f	2	PF04873 AT3G20770.1 AtEIN3 EIN3 Ethylene insensitive 3 family protein			0.93	0.73	0
POPTR_0008s01630	8	795200	798657	3.5	4	f	1	AT3G11760.1			0		0
POPTR_0008s01910	8	912013	914221	2.2	0	r	1	PF00534 PTHR12526 AT3G10630.1 UDP-Glycosyltransferase superfamily protein			0		0
POPTR_0008s02150	8	1019441	1029554	10.1	14	r	1	AT5G22450.1			0		0
POPTR_0008s02280	8	1095441	1099408	4	13	f	1	PF07690 PTHR10074 KOG2816 AT2G16980.2 Major facilitator superfamily protein			0		0
POPTR_0008s02330	8	1113218	1114503	1.3	2	r	1	PF00141 1.11.1.7 K00430 AT1G14550.1 Peroxidase superfamily protein			0		0
POPTR_0008s02350	8	1127011	1130848	3.8	4	f	1	PF00023 PTHR18958 AT3G18670.1 Ankyrin repeat family protein			0		0
POPTR_0008s02400	8	1162585	1166313	3.7	4	f	1	PF00023 PTHR18958 AT3G18670.1 Ankyrin repeat family protein			0		0
POPTR_0008s02420	8	1175698	1179877	4.2	5	f	1	PF00023 PTHR18958 AT3G18670.1 Ankyrin repeat family protein			0		0
POPTR_0008s02530	8	1235755	1237173	1.4	2	r	1	PTHR11926 AT5G54010.1 UDP-Glycosyltransferase superfamily protein			0		0
POPTR_0008s02560	8	1256927	1260944	4	2	f	1	PF00097 PTHR22764 AT4G40070.1 RING/U-box superfamily protein			0.31	0.19	0
POPTR_0008s02570	8	1263535	1265356	1.8	0	r	1	PF00067 PTHR19383 KOG0156 1.14.-.- K00517 AT5G04660.1 CYP77A4 cytochrome P450 family 77 subfamily A polypeptide 4			0.35	0.77	0
POPTR_0008s02610	8	1299796	1308116	8.3	17	r	2	PF00730 PF10576 PTHR10359 AT5G04560.1 DME HhH-GPD base excision DNA repair family protein			0.13	0.29	0
POPTR_0008s02650	8	1340608	1343969	3.4	8	r	1	PF00535 AT5G03760.1 ATCSLA09 ATCSLA9 CSLA09 CSLA9 RAT4 Nucleotide-diphospho-sugar transferases superfamily protein			0.24	0.25	0
POPTR_0008s02720	8	1371655	1380915	9.3	15	f	1	PF06602 PTHR10807 KOG4471 AT3G10550.1 Myotubularin-like phosphatases II superfamily			0.13	0.13	0
POPTR_0008s02910	8	1497231	1500744	3.5	6	r	1	PF00400 PF08149 PTHR14085 KOG1272 AT3G10530.1 Transducin/WD40 repeat-like superfamily protein			0.33	0.19	0
POPTR_0008s03110	8	1632858	1637350	4.5	13	f	1	PF07646 PF01344 PTHR23244 KOG0379 AT5G04420.3 Galactose oxidase/kelch repeat superfamily protein			0.73	0.69	0
POPTR_0008s03270	8	1728083	1736931	8.8	17	r	1	PF03439 PF00467 PTHR11125 KOG1999 AT5G04290.1 KTF1 SPT5L kow domain-containing transcription factor 1			0		0
POPTR_0008s03500	8	1861439	1863294	1.9	1	f	1	PF10167 PTHR21146 KOG4523 AT2G39170.1			0.99	0.96	0
POPTR_0008s03750	8	2025419	2026463	1	0	r	1	PF00583 PTHR10545 KOG3216 AT2G39020.1 Acyl-CoA N-acyltransferases (NAT) superfamily protein			1	0.98	0
POPTR_0008s03760	8	2027394	2032779	5.4	3	r	1	PF00096 PTHR11389 AT5G04240.1 ELF6 Zinc finger (C2H2 type) family protein / transcription factor jumonji (jmj) family protein			0		0
POPTR_0008s03800	8	2045679	2049919	4.2	11	r	1	PF00294 PTHR10584 KOG2854 2.7.1.20 K00856 AT5G03300.1 ADK2 adenosine kinase 2			0.99	0.97	0
POPTR_0008s03810	8	2052253	2056424	4.2	1	r	1	PF00221 KOG0222 4.3.1.24 K10775 AT2G37040.1 ATPAL1 PAL1 PHE ammonia lyase 1			1	1	0
POPTR_0008s03880	8	2122332	2125896	3.6	3	f	1	PF00320 PTHR22949:SF3 AT4G32890.1 GATA9 GATA transcription factor 9			0.97	0.99	0
POPTR_0008s04150	8	2320088	2328043	8	4	f	1	PF00249 PTHR13992 KOG1878 AT3G52250.1 Duplicated homeodomain-like superfamily protein			0.21	0.16	0
POPTR_0008s04170	8	2335652	2338510	2.9	3	r	1	AT4G25030.2			0.91	0.97	0
POPTR_0008s04230	8	2370334	2373217	2.9	2	f	1	PF00009 PF03144 PF03143 PTHR23115 KOG0052 3.6.5.3 K03231 AT1G07940.2 GTP binding Elongation factor Tu family protein			0.85	0.93	0
POPTR_0008s04260	8	2381437	2387037	5.6	8	f	1	PF00439 PTHR22880 AT2G34900.1 GTE01 GTE1 IMB1 Transcription factor GTE6			0		0
POPTR_0008s04270	8	2387832	2390613	2.8	2	r	1	PF00009 PF03144 PF03143 PTHR23115 KOG0052 3.6.5.3 K03231 AT1G07930.1 GTP binding Elongation factor Tu family protein			0.78	0.91	0
POPTR_0008s04330	8	2419085	2425353	6.3	6	f	1	PF00036 PF00153 PTHR11896 KOG0768 AT2G35800.1 mitochondrial substrate carrier family protein			0.47	0.34	0
POPTR_0008s04690	8	2688799	2693330	4.5	3	r	1	KOG0978 AT3G55060.1			0		0
POPTR_0008s04700	8	2698751	2703098	4.3	6	f	1	PTHR12170 KOG0396 AT3G55070.1 LisH/CRA/RING-U-box domains-containing protein			0		0
POPTR_0008s04730	8	2716622	2723519	6.9	6	f	1	AT5G13590.1			0.01	0.05	0
POPTR_0008s04900	8	2838439	2839641	1.2	0	f	1	PF03018 PTHR21495 AT2G39430.1 Disease resistance-responsive (dirigent-like protein) family protein			0		0
POPTR_0008s05150	8	2987991	2993700	5.7	7	r	1	PF00676 PF02779 PTHR23152 KOG0450 1.2.4.2 K00164 AT5G65750.1 2-oxoglutarate dehydrogenase E1 component			0.17	0.3	0
POPTR_0008s05190	8	3004909	3006873	2	3	r	3	PF00410 PTHR11758 KOG1754 K02957 AT1G07770.2 RPS15A ribosomal protein S15A			0.93	0.94	0
POPTR_0008s05410	8	3133665	3136668	3	1	f	1	PF00012 PTHR19375 KOG0100 K03283 AT5G02500.1 AT-HSC70-1 HSC70 HSC70-1 HSP70-1 heat shock cognate protein 70-1			0.22	0.14	0
POPTR_0008s05420	8	3138537	3141388	2.9	1	r	1	AT3G12570.3 FYD FYD			0		0
POPTR_0008s05470	8	3164338	3166902	2.6	1	r	1	PF00012 PTHR19375 KOG0100 K03283 AT5G02500.1 AT-HSC70-1 HSC70 HSC70-1 HSP70-1 heat shock cognate protein 70-1			0.67	0.27	0
POPTR_0008s05480	8	3171027	3174000	3	1	r	1	PF00012 PTHR19375 KOG0100 K03283 AT5G02500.1 AT-HSC70-1 HSC70 HSC70-1 HSP70-1 heat shock cognate protein 70-1			0.67	0.27	0
POPTR_0008s05810	8	3388436	3390916	2.5	4	f	2	PF00254 PTHR10516 KOG0544 AT3G55520.1 FKBP-like peptidyl-prolyl cis-trans isomerase family protein			0		0
POPTR_0008s05820	8	3396065	3397387	1.3	0	r	1	PTHR13683 KOG1339 AT2G39710.1 Eukaryotic aspartyl protease family protein			0		0
POPTR_0008s05860	8	3443163	3445057	1.9	1	r	1	PF00139 PF00069 PF07714 PTHR23258 KOG1187 AT3G55550.1 Concanavalin A-like lectin protein kinase family protein			0		0
POPTR_0008s06090	8	3595732	3604740	9	15	f	2	PF03016 PTHR11136 KOG2525 AT5G05980.2 ATDFB DFB DHFS-FPGS homolog B			0		0
POPTR_0008s06260	8	3708688	3709580	0.9	0	r	1	PF00011 PTHR11527 KOG0710 AT1G53540.1 HSP20-like chaperones superfamily protein			0.88	0.94	0
POPTR_0008s06500	8	3862297	3866941	4.6	10	r	2	PF00153 PTHR11896 KOG0769 AT2G39970.1 Mitochondrial substrate carrier family protein			0.46	0.5	0
POPTR_0008s06610	8	3941422	3943203	1.8	1	r	1	PF07231 PF07014 AT2G40000.1 ATHSPRO2 HSPRO2 ortholog of sugar beet HS1 PRO-1 2			0.32	0.17	0
POPTR_0008s06730	8	4020947	4024140	3.2	7	f	2	PF00505 PTHR13711 KOG0381 AT3G51880.2 HMGB1 NFD1 high mobility group B1			1	0.96	0
POPTR_0008s06900	8	4155750	4160703	5	2	f	1	PTHR11638 AT2G40130.2 Double Clp-N motif-containing P-loop nucleoside triphosphate hydrolases superfamily protein			0		0
POPTR_0008s06940	8	4193238	4196483	3.2	1	f	1	PF00023 PF00642 PTHR14493 KOG1595 AT2G40140.2 ATSZF2 CZF1 SZF2 ZFAR1 zinc finger (CCCH-type) family protein			0.85	0.95	0
POPTR_0008s06960	8	4205002	4207837	2.8	7	r	1	PF11960 PF00487 1.14.19.- K10257 AT5G05580.1 FAD8 fatty acid desaturase 8			0.89	0.71	0
POPTR_0008s07060	8	4280914	4281546	0.6	1	r	1	AT3G19420.1 ATPEN2 PEN2 PTEN 2			0		0
POPTR_0008s07180	8	4366709	4371434	4.7	3	r	1	PF07244 PF01103 PTHR12815 KOG2602 AT5G05520.1 Outer membrane OMP85 family protein			1	0.96	0
POPTR_0008s07260	8	4422312	4427995	5.7	10	r	1	PF00328 PTHR20963 KOG1382 AT1G09870.1 histidine acid phosphatase family protein			0.84	0.89	0
POPTR_0008s07350	8	4504979	4510269	5.3	5	r	1	PF00271 PTHR10799 KOG0390 AT5G20420.1 CHR42 chromatin remodeling 42			0		0
POPTR_0008s07370	8	4520924	4523873	2.9	5	r	1	PF07732 PF00394 PF07731 PTHR11709 KOG1263 AT2G40370.1 LAC5 laccase 5			1	0.97	0
POPTR_0008s07380	8	4527635	4530760	3.1	5	r	1	PF07732 PF00394 PF07731 PTHR11709 KOG1263 AT5G05390.1 LAC12 laccase 12			0.4	0.32	0
POPTR_0008s07410	8	4543781	4548696	4.9	8	f	1	PF00364 PTHR23151:SF13 AT3G56130.1 biotin/lipoyl attachment domain-containing protein			0.31	0.19	0
POPTR_0008s07530	8	4610229	4614187	4	8	r	1	PF02071 PTHR13768 KOG1586 AT3G56190.1 ALPHA-SNAP2 ASNAP alpha-soluble NSF attachment protein 2			1	1	0
POPTR_0008s07740	8	4747053	4753353	6.3	11	f	1	PF12253 PTHR15272 KOG4364 AT1G65470.1 FAS1 NFB2 chromatin assembly factor-1 (FASCIATA1) (FAS1)			0.42	0.39	0
POPTR_0008s07790	8	4779871	4791422	11.6	14	r	1	PF04825 PF04824 PTHR12585 K06670 AT5G16270.1 ATRAD21.3 SYN4 sister chromatid cohesion 1 protein 4			0.18	0.28	0
POPTR_0008s07830	8	4820615	4823223	2.6	3	r	3	PF08263 PF00560 PF00069 PF07714 PTHR23258 KOG1187 AT5G48380.1 BIR1 BAK1-interacting receptor-like kinase 1			0		0
POPTR_0008s07890	8	4850804	4858393	7.6	13	f	1	PF02838 PF00728 PTHR22600 KOG2499 3.2.1.52 K12373 AT1G65590.1 ATHEX1 HEXO3 beta-hexosaminidase 3			0.47	0.47	0
POPTR_0008s08070	8	5007880	5025131	17.3	31	r	1	PF06943 PF00628 PTHR12706 KOG1513 AT1G79350.1 EMB1135 RING/FYVE/PHD zinc finger superfamily protein			0		0
POPTR_0008s08280	8	5151594	5155602	4	5	r	1	PTHR11584 AT2G40980.1 Protein kinase superfamily protein			0		0
POPTR_0008s08410	8	5211763	5215416	3.7	5	r	1	PF00162 PTHR11406 KOG1367 2.7.2.3 K00927 AT3G12780.1 PGK1 phosphoglycerate kinase 1			0.33	0.44	0
POPTR_0008s08530	8	5281192	5287910	6.7	11	r	1	AT3G19895.1 RING/U-box superfamily protein			0		0
POPTR_0008s08600	8	5331169	5335258	4.1	7	r	1	PF01150 PTHR11782 KOG1386 3.6.1.5 K01510 AT2G02970.1 GDA1/CD39 nucleoside phosphatase family protein			0.13	0.13	0
POPTR_0008s08780	8	5431595	5435799	4.2	11	f	1	PF00319 PTHR11945 KOG0014 AT2G03060.2 AGL30 AGAMOUS-like 30			0		0
POPTR_0008s08790	8	5445836	5447940	2.1	3	r	1	PF03330 PF01357 AT1G69530.1 AT-EXP1 ATEXP1 ATEXPA1 ATHEXP ALPHA 1.2 EXP1 EXPA1 expansin A1			0.92	0.74	0
POPTR_0008s08940	8	5550570	5553434	2.9	4	f	1	PF00639 PTHR10657 KOG3258 5.2.1.8 K09579 AT1G26550.1 FKBP-like peptidyl-prolyl cis-trans isomerase family protein			0.65	0.88	0
POPTR_0008s09150	8	5672587	5674663	2.1	4	r	1	PF01287 PTHR11673 KOG3271 K03263 AT1G13950.1 ATELF5A-1 EIF-5A EIF5A ELF5A-1 eukaryotic elongation factor 5A-1			1	0.97	0
POPTR_0008s09190	8	5686521	5690517	4	6	f	1	PF02582 PTHR16255 KOG2861 AT1G69380.1 Protein of unknown function (DUF155)			1	0.77	0
POPTR_0008s09230	8	5722065	5726067	4	2	f	1	PF05904 AT1G13940.1 Plant protein of unknown function (DUF863)			0.28	0.13	0
POPTR_0008s09300	8	5755509	5758405	2.9	10	r	1	PF08263 PF00560 PTHR23258 KOG0617 AT5G61240.1 Leucine-rich repeat (LRR) family protein			0.97	0.95	0
POPTR_0008s09530	8	5899366	5901330	2	0	f	1	PF01535 PTHR10483 AT1G69290.1 Pentatricopeptide repeat (PPR) superfamily protein			0		0
POPTR_0008s09770	8	6050402	6051459	1.1	0	r	1	AT1G69160.1			0		0
POPTR_0008s09810	8	6083701	6090984	7.3	9	f	1	PF03110 AT2G47070.1 SPL1 squamosa promoter binding protein-like 1			0.12	0.14	0
POPTR_0008s09920	8	6148505	6149704	1.2	1	r	1	AT3G17350.1			0.84	0.91	0
POPTR_0008s09940	8	6155149	6157381	2.2	6	r	1	PF00025 PF08477 PF01926 PTHR11711 KOG0070 K07977 AT1G10630.1 ARFA1F ATARFA1F ADP-ribosylation factor A1F			0.95	0.96	0
POPTR_0008s10360	8	6489679	6490200	0.5	0	r	1	PF00036 PTHR10891 KOG0027 AT5G49480.1 ATCP1 CP1 Ca2+-binding protein 1			0		0
POPTR_0008s10390	8	6501193	6505568	4.4	3	r	1	PF00481 PTHR13832 KOG0700 AT3G17090.1 Protein phosphatase 2C family protein			0.75	0.91	0
POPTR_0008s10590	8	6633262	6638101	4.8	9	f	1	PF03098 PTHR11903 KOG2408 1.-.-.- K10529 AT3G01420.1 ALPHA-DOX1 DIOX1 DOX1 PADOX-1 Peroxidase superfamily protein			1	0.95	0
POPTR_0008s10680	8	6688637	6701487	12.9	24	r	1	PF04802 PTHR23318 KOG2175 AT3G06670.1 binding			0.12	0.14	0
POPTR_0008s10700	8	6714575	6721232	6.7	14	f	1	PF07992 PF00070 PF02852 PTHR22912 KOG1335 1.8.1.4 K00382 AT3G16950.1 LPD1 ptlpd1 lipoamide dehydrogenase 1			0		0
POPTR_0008s10910	8	6864845	6867677	2.8	7	f	1	AT1G26180.1			0		0
POPTR_0008s10970	8	6907460	6911234	3.8	10	f	1	PF08263 PF00560 PF00069 PF07714 PTHR23258 KOG1187 AT3G25560.1 NIK2 NSP-interacting kinase 2			0.49	0.37	0
POPTR_0008s11050	8	6962798	6968189	5.4	3	r	1	PF00383 PTHR11079 KOG1018 AT1G68720.1 ATTADA TADA tRNA arginine adenosine deaminase			0.1	0.28	0
POPTR_0008s11200	8	7077602	7086566	9	18	f	1	PF00940 PTHR10102 KOG1038 2.7.7.6 K10908 AT1G68990.1 MGP3 male gametophyte defective 3			0		0
POPTR_0008s11290	8	7140937	7142028	1.1	1	r	1	AT5G38790.1			0		0
POPTR_0008s11380	8	7216676	7225306	8.6	9	r	2	AT1G13220.2 LINC2 nuclear matrix constituent protein-related			0.13	0.24	0
POPTR_0008s11450	8	7271357	7272132	0.8	0	r	1	AT1G73965.1 CLE13 CLAVATA3/ESR-RELATED 13			0		0
POPTR_0008s11560	8	7359563	7364231	4.7	9	r	1	PF00069 PTHR22986 KOG0594 AT1G68830.1 STN7 STT7 homolog STN7			0.22	0.22	0
POPTR_0008s11580	8	7375753	7378271	2.5	4	f	1	PF11721 PF08263 PTHR23258:SF77 AT1G25570.1 Di-glucose binding protein with Leucine-rich repeat domain			0.15	0.2	0
POPTR_0008s11820	8	7571777	7575305	3.5	5	f	1	PF00364 PF02817 PF00198 PTHR23151 KOG0557 AT3G25860.1 LTA2 PLE2 2-oxoacid dehydrogenases acyltransferase family protein			0.93	0.86	0
POPTR_0008s12280	8	7931891	7936629	4.7	8	f	1	PF00153 PTHR11896 KOG0764 AT1G25380.1 ATNDT2 NDT2 NAD+ transporter 2			0		0
POPTR_0008s12340	8	7957450	7960152	2.7	1	f	1	PF08263 PF00560 PF00069 PTHR23258 KOG1187 AT2G01210.1 Leucine-rich repeat protein kinase family protein			0		0
POPTR_0008s12370	8	7980857	7983501	2.6	1	r	1	PF00564 AT2G01190.1 Octicosapeptide/Phox/Bem1p family protein			0.41	0.19	0
POPTR_0008s12400	8	8008488	8012507	4	7	f	1	PTHR11785 KOG1289 AT2G01170.1 BAT1 bidirectional amino acid transporter 1			0.22	0.13	0
POPTR_0008s12580	8	8144541	8150780	6.2	7	f	1	PF03097 PTHR23030 KOG2220 K12200 AT1G15130.1 Endosomal targeting BRO1-like domain-containing protein			0.23	0.14	0
POPTR_0008s12780	8	8253175	8261960	8.8	12	r	1	PF01504 PTHR23086 KOG0230 AT1G71010.1 FAB1C FORMS APLOID AND BINUCLEATE CELLS 1C			0		0
POPTR_0008s12810	8	8308869	8309794	0.9	0	f	1	AT1G70985.1 hydroxyproline-rich glycoprotein family protein			0.85	0.95	0
POPTR_0008s13090	8	8534389	8537163	2.8	0	r	1	PF12041 PF03514 K14494 AT2G01570.1 RGA RGA1 GRAS family transcription factor family protein			0.79	0.91	0
POPTR_0008s13140	8	8580045	8586940	6.9	14	f	1	PF07651 PTHR22951 KOG0251 AT2G01600.1 ENTH/ANTH/VHS superfamily protein			0.36	0.21	0
POPTR_0008s13180	8	8623922	8629072	5.2	12	f	1	PF02879 PF02880 PF00408 PTHR22573 KOG0625 AT1G70730.3 Phosphoglucomutase/phosphomannomutase family protein			1	0.96	0
POPTR_0008s13300	8	8732416	8734766	2.4	1	r	2	PF01657 AT2G01660.1 PDLP6 plasmodesmata-located protein 6			1	0.99	0
POPTR_0008s13620	8	8965197	8968725	3.5	2	f	1	PF00447 PTHR10015 KOG0627 AT1G67970.1 AT-HSFA8 HSFA8 heat shock transcription factor A8			0.58	0.55	0
POPTR_0008s13710	8	9018230	9022590	4.4	1	r	1	PF08263 PF00560 PF00069 PF07714 PTHR23258 KOG1187 AT1G66150.1 TMK1 transmembrane kinase 1			0		0
POPTR_0008s13730	8	9055965	9057099	1.1	0	f	1	PF00096 AT1G66140.1 ZFP4 zinc finger protein 4			0		0
POPTR_0008s13990	8	9232087	9235790	3.7	0	r	1	PF08263 PF00560 PF00069 PF07714 PTHR23258 KOG1187 AT2G01950.1 BRL2 VH1 BRI1-like 2			0		0
POPTR_0008s14250	8	9426208	9438458	12.3	13	f	1	PTHR10887 KOG1801 AT1G65810.1 P-loop containing nucleoside triphosphate hydrolases superfamily protein			0		0
POPTR_0008s14270	8	9470255	9471300	1	1	r	1	PF07719 PF00515 PTHR23083 AT3G18420.1 Protein prenylyltransferase superfamily protein			0		0
POPTR_0008s14320	8	9490534	9494088	3.6	2	r	1	PF00642 PTHR12681 KOG4791 AT2G02160.1 CCCH-type zinc finger family protein			0.46	0.54	0
POPTR_0008s14390	8	9541170	9544569	3.4	0	r	1	PF08263 PF00560 PF00069 PF07714 PTHR23258 KOG1187 AT2G02220.1 ATPSKR1 PSKR1 phytosulfokin receptor 1			0		0
POPTR_0008s14770	8	9803954	9806578	2.6	3	f	1	PF00046 PF02183 PTHR19418 KOG0483 K09338 AT1G69780.1 ATHB13 Homeobox-leucine zipper protein family			0		0
POPTR_0008s15060	8	10051137	10058078	6.9	11	f	1	AT3G22380.1 TIC time for coffee			0		0
POPTR_0008s15130	8	10117722	10120999	3.3	4	r	1	PF02727 PF02728 PF01179 PTHR10638 KOG1186 AT1G31710.1 Copper amine oxidase family protein			0		0
POPTR_0008s15150	8	10132590	10135682	3.1	6	r	1	PF03765 PF00650 PTHR10174 KOG1470 AT1G05370.1 Sec14p-like phosphatidylinositol transfer family protein			0		0
POPTR_0008s15640	8	10404891	10410650	5.8	12	r	1	PF00916 PF01740 PTHR11814 KOG0236 AT3G51895.1 AST12 SULTR3;1 sulfate transporter 3;1			0.24	0.37	0
POPTR_0008s16320	8	10929880	10939101	9.2	12	r	1	PF00917 PTHR10420 AT1G04300.1 TRAF-like superfamily protein			0.17	0.3	0
POPTR_0008s16810	8	11311045	11319304	8.3	14	f	1	AT5G43310.2 COP1-interacting protein-related			0		0
POPTR_0008s16840	8	11325694	11327396	1.7	4	r	1	PF01929 PTHR11127 KOG3421 K02875 AT4G27090.1 Ribosomal protein L14			0.99	0.96	0
POPTR_0008s16910	8	11358849	11363114	4.3	2	f	1	AT4G14310.1 Transducin/WD40 repeat-like superfamily protein			0		0
POPTR_0008s17080	8	11483853	11485041	1.2	0	r	1	PF04819 AT5G13890.2 Family of unknown function (DUF716)			0		0
POPTR_0008s17090	8	11487403	11488645	1.2	1	f	1	AT2G05620.1 PGR5 proton gradient regulation 5			0.68	0.9	0
POPTR_0008s17450	8	11704890	11707078	2.2	2	r	3	AT4G13540.1			0		0
POPTR_0008s17710	8	11905306	11909982	4.7	5	f	1	PF04564 PF00514 PTHR22849 AT1G24330.1 ARM repeat superfamily protein			0.17	0.12	0
POPTR_0008s17750	8	11924583	11929878	5.3	8	r	1	AT5G43230.1			0		0
POPTR_0008s17880	8	12016952	12020914	4	10	f	2	PF00106 PTHR19410 KOG1200 AT1G24360.1 NAD(P)-binding Rossmann-fold superfamily protein			0.43	0.48	0
POPTR_0008s17920	8	12029958	12033364	3.4	1	r	1	PF00023 PTHR18958 AT3G01750.1 Ankyrin repeat family protein			0.87	0.91	0
POPTR_0008s17950	8	12046728	12047892	1.2	2	f	1	PF06522 AT3G48140.1 B12D protein			0.95	0.99	0
POPTR_0008s18150	8	12165147	12170274	5.1	14	f	1	PF00560 PF00069 PF07714 PTHR23258 KOG1187 AT1G67720.1 Leucine-rich repeat protein kinase family protein			0		0
POPTR_0008s19100	8	13085039	13091772	6.7	11	r	1	AT1G70620.3 cyclin-related			0.19	0.31	0
POPTR_0008s19280	8	13229407	13231643	2.2	7	r	1	PF01209 PF08241 PF08242 PTHR10108 KOG1540 2.1.1.- K06127 AT1G23360.1 MENG S-adenosyl-L-methionine-dependent methyltransferases superfamily protein			0		0
POPTR_0008s19430	8	13379450	13382238	2.8	1	f	1	PF03181 AT1G70370.1 PG2 polygalacturonase 2			0.68	0.3	0
POPTR_0008s19560	8	13476313	13488436	12.1	24	f	1	PF00702 PTHR11939 KOG0210 AT1G59820.1 ALA3 aminophospholipid ATPase 3			0.17	0.13	0
POPTR_0008s19600	8	13503403	13507461	4.1	3	r	1	AT1G69980.1			0.76	0.9	0
POPTR_0008s19650	8	13550319	13560517	10.2	23	f	1	PF02671 PF08295 PTHR12346 KOG4204 K11644 AT1G70060.1 SNL4 SIN3-like 4			0.22	0.32	0
POPTR_0008s19680	8	13569342	13575203	5.9	7	f	1	PF00676 PTHR11516 KOG0225 1.2.4.1 K00161 AT1G59900.1 AT-E1 ALPHA E1 ALPHA pyruvate dehydrogenase complex E1 alpha subunit			0.66	0.71	0
POPTR_0008s19710	8	13593374	13596668	3.3	3	f	1	AT1G70100.3			0.5	0.35	0
POPTR_0008s19930	8	13767800	13771258	3.5	6	r	1	AT1G07040.1			0.77	0.71	0
POPTR_0008s20040	8	13832613	13839986	7.4	10	r	1	PF00069 PF07714 PF02985 PTHR22986 KOG0597 AT5G18700.1 EMB3013 RUK Protein kinase family protein with ARM repeat domain			0		0
POPTR_0008s20160	8	13947555	13955074	7.5	9	f	1	PF03110 PF09297 AT5G18830.3 ATSPL7 SPL7 squamosa promoter binding protein-like 7			0.2	0.12	0
POPTR_0008s20270	8	14038750	14040964	2.2	3	r	1	PF00588 PTHR12029 KOG0838 AT4G15520.1 tRNA/rRNA methyltransferase (SpoU) family protein			0.97	0.95	0
POPTR_0008s20280	8	14043714	14048138	4.4	6	r	1	PF00097 PTHR12183 KOG4172 AT4G03000.2 RING/U-box superfamily protein			0		0
POPTR_0008s20460	8	14203588	14208561	5	13	r	3	PF03951 PF00120 PTHR20852 KOG0683 6.3.1.2 K01915 AT5G35630.3 ATGSL1 GLN2 GS2 glutamine synthetase 2			0.9	0.96	0
POPTR_0008s20480	8	14244028	14250249	6.2	13	f	1	PTHR12277 KOG1552 AT4G14290.1 alpha/beta-Hydrolases superfamily protein			0.37	0.16	0
POPTR_0008s20670	8	14571230	14574063	2.8	1	f	1	AT3G06150.1			0		0
POPTR_0008s20680	8	14588870	14591720	2.9	1	f	1	AT3G06150.1			0		0
POPTR_0008s20860	8	14861100	14862050	1	1	f	1	AT3G06070.1			0.94	0.97	0
POPTR_0008s22080	8	16459283	16464454	5.2	12	f	3	PF08242 PTHR11006 KOG1500 AT5G49020.1 ATPRMT4A PRMT4A protein arginine methyltransferase 4A			0		0
POPTR_0008s22200	8	16618088	16618653	0.6	2	r	1	PF09748 PTHR13345 KOG3046 AT1G26665.1 Mediator complex subunit Med10			0.94	0.58	0
POPTR_0008s22260	8	16661364	16668373	7	12	r	1	PF00225 PTHR16012 KOG0246 AT3G16630.2 ATKINESIN-13A KINESIN-13A P-loop containing nucleoside triphosphate hydrolases superfamily protein			0.55	0.51	0
POPTR_0008s22790	8	17570895	17577329	6.4	11	f	2	PF00036 PTHR12085 KOG2562 K11583 AT5G18580.1 EMB40 FASS FASS 2 FS1 GDO TON2 tonneau 2 (TON2)			0.43	0.39	0
POPTR_0008s22870	8	17763560	17764469	0.9	0	r	1	PF00462 PTHR10168 KOG1752 AT5G18600.1 Thioredoxin superfamily protein			0		0
POPTR_0008s22920	8	17990108	17993117	3	6	f	1	PF00069 PF07714 PTHR23258 KOG1187 AT5G18500.2 Protein kinase superfamily protein			0		0
POPTR_0009s00880	9	1038547	1043321	4.8	7	r	1	PF00097 PTHR14879 KOG4172 AT5G04460.1 RING/U-box superfamily protein			0		0
POPTR_0009s01230	9	1442974	1447606	4.6	8	f	1	PF10294 PTHR14614 AT1G08125.1 S-adenosyl-L-methionine-dependent methyltransferases superfamily protein			0		0
POPTR_0009s01240	9	1448246	1451378	3.1	2	r	1	PF01120 PTHR10030 AT2G28100.1 ATFUC1 FUC1 alpha-L-fucosidase 1			0.36	0.5	0
POPTR_0009s01490	9	1857614	1862975	5.4	9	f	1	PF04784 PTHR23054 AT5G60720.1 Protein of unknown function DUF547			0		0
POPTR_0009s01690	9	2200479	2207390	6.9	14	f	1	PF02771 PF02770 PF00441 PF08028 PTHR10909 KOG0141 1.3.99.10 K00253 AT3G45300.1 ATIVD IVD IVDH isovaleryl-CoA-dehydrogenase			0.87	0.95	0
POPTR_0009s02040	9	2655921	2667398	11.5	15	r	1	PF02037 PF00628 PF02891 PTHR10782 KOG2169 AT5G60410.5 ATSIZ1 SIZ1 DNA-binding protein with MIZ/SP-RING zinc finger PHD-finger and SAP domain			0.28	0.22	0
POPTR_0009s02250	9	2966730	2971371	4.6	5	r	1	PF07526 PTHR11850 KOG0773 AT2G35940.1 BLH1 EDA29 BEL1-like homeodomain 1			0.15	0.15	0
POPTR_0009s02550	9	3328059	3332343	4.3	2	r	1	PF08263 PF00560 PF00069 PF07714 PTHR23258 KOG1187 AT1G66150.1 TMK1 transmembrane kinase 1			0		0
POPTR_0009s02590	9	3367081	3371240	4.2	9	f	1	PF10584 PF00227 PTHR11599 KOG0184 3.4.25.1 K02727 AT2G27020.1 PAG1 20S proteasome alpha subunit G1			0.96	0.97	0
POPTR_0009s02700	9	3456335	3458461	2.1	0	r	1	PF00627 AT2G26920.1 Ubiquitin-associated/translation elongation factor EF1B protein			0		0
POPTR_0009s02810	9	3562414	3565665	3.3	4	r	1	PF00249 PF00439 AT2G44430.1 DNA-binding bromodomain-containing protein			0.52	0.17	0
POPTR_0009s02930	9	3676720	3678422	1.7	1	r	1	PF00004 PTHR23070 KOG0743 AT4G25835.1 P-loop containing nucleoside triphosphate hydrolases superfamily protein			0		0
POPTR_0009s02960	9	3698271	3698968	0.7	0	r	1	AT2G31930.1			0		0
POPTR_0009s03030	9	3745853	3757378	11.5	38	f	1	PF02736 PF00063 PF00612 PF01843 PTHR13140 KOG0160 AT2G31900.1 ATMYO5 ATXIF XIF myosin-like protein XIF			0.08	0.11	0
POPTR_0009s03040	9	3757005	3759868	2.9	3	r	1	PTHR12461 KOG2508 AT3G45880.1 2-oxoglutarate (2OG) and Fe(II)-dependent oxygenase superfamily protein			0.17	0.15	0
POPTR_0009s03120	9	3802898	3808823	5.9	3	r	2	PTHR13052 KOG1927 AT3G45830.1			0.07	0.09	0
POPTR_0009s03130	9	3813569	3822129	8.6	12	f	1	PTHR12603 KOG2068 6.3.2.19 K10643 AT3G45630.1 RNA binding (RRM/RBD/RNP motifs) family protein			0.29	0.29	0
POPTR_0009s03170	9	3833169	3836193	3	0	r	1	PF11721 PF08693 PF00069 PF07714 PTHR23258 KOG1187 AT3G46290.1 HERK1 hercules receptor kinase 1			0		0
POPTR_0009s03180	9	3852452	3857141	4.7	8	r	1	PF00293 AT3G46200.1 aTNUDT9 NUDT9 nudix hydrolase homolog 9			0		0
POPTR_0009s03240	9	3925884	3927318	1.4	2	r	1	PF00249 PTHR10641 K09422 AT3G46130.1 ATMYB48 ATMYB48-1 ATMYB48-2 ATMYB48-3 MYB48 myb domain protein 48			0.65	0.26	0
POPTR_0009s03330	9	3991838	3993641	1.8	2	f	1	PF00241 PTHR11913 KOG1735 K05765 AT5G59890.1 ADF4 ATADF4 actin depolymerizing factor 4			1	1	0
POPTR_0009s03730	9	4328758	4334940	6.2	8	r	1	PF00249 AT1G07540.1 TRFL2 TRF-like 2			0.32	0.42	0
POPTR_0009s03770	9	4366129	4367856	1.7	0	r	1	PF03016 PTHR11062 KOG1021 AT2G29040.1 Exostosin family protein			0		0
POPTR_0009s03940	9	4524160	4526985	2.8	5	r	1	PF07732 PF00394 PF07731 PTHR11709 KOG1263 AT2G29130.1 ATLAC2 LAC2 laccase 2			0.34	0.3	0
POPTR_0009s04390	9	4777774	4779573	1.8	2	f	1	PTHR11926 KOG1192 AT5G59590.1 UGT76E2 UDP-glucosyl transferase 76E2			0		0
POPTR_0009s04420	9	4810549	4813764	3.2	1	f	1	PF12043 AT5G59020.1 Protein of unknown function (DUF3527)			0		0
POPTR_0009s04500	9	4841764	4843687	1.9	2	r	1	PF00091 PF03953 PTHR11588 KOG1375 K07375 AT5G23860.2 TUB8 tubulin beta 8			0.19	0.14	0
POPTR_0009s04520	9	4851255	4856465	5.2	6	r	1	PF00097 PTHR15315			0.08	0.12	0
POPTR_0009s04540	9	4870183	4877033	6.9	13	f	2	PF03952 PF00113 PTHR11902 KOG2670 4.2.1.11 K01689 AT2G29560.1 ENOC cytosolic enolase			1	1	0
POPTR_0009s04710	9	4977369	4981704	4.3	5	r	4	PF07690 PF00854 PTHR11654 KOG1237 AT3G54140.1 ATPTR1 PTR1 peptide transporter 1			0.29	0.19	0
POPTR_0009s04780	9	5047096	5051703	4.6	6	f	3	PF01964 K03147 AT2G29630.1 PY THIC thiaminC			0.1	0.13	0
POPTR_0009s04950	9	5167932	5170897	3	3	r	1	PF00076 PF00642 PTHR23139 KOG0126 K13107 AT3G47120.1 RNA recognition motif (RRM)-containing protein			0		0
POPTR_0009s05160	9	5317556	5319029	1.5	1	r	1	AT5G58630.1			0		0
POPTR_0009s05220	9	5358947	5365217	6.3	9	r	1	PF01138 PF03725 PTHR11097 KOG1614 AT3G60500.1 CER7 G3 3'-5'-exoribonuclease family protein			0		0
POPTR_0009s05370	9	5472691	5481149	8.5	8	r	1	PF02791 PF00628 PTHR14140 AT5G12400.1 DNA binding;zinc ion binding;DNA binding			0		0
POPTR_0009s05730	9	5745313	5751587	6.3	9	r	3	PF03460 PF01077 KOG0560 1.8.7.1 K00392 AT5G04590.1 SIR sulfite reductase			0.27	0.25	0
POPTR_0009s05780	9	5790203	5792603	2.4	1	r	1	PF00076 PTHR13976 K12898 AT3G20890.1 RNA-binding (RRM/RBD/RNP motifs) family protein			0.86	0.94	0
POPTR_0009s05790	9	5793320	5796700	3.4	4	f	1	PF02341 AT5G19855.1 Chaperonin-like RbcX protein			0.49	0.85	0
POPTR_0009s05800	9	5795922	5802447	6.5	9	r	1	PF00514 PF02985 PTHR15651 KOG1293 AT1G51350.1 ARM repeat superfamily protein			0.33	0.32	0
POPTR_0009s05830	9	5814201	5820385	6.2	13	r	5	PF01554 PTHR11206 KOG1347 AT1G51340.2 MATE efflux family protein			0		0
POPTR_0009s05990	9	5925930	5927485	1.6	1	f	1	AT3G51970.1 ASAT1 ATASAT1 ATSAT1 acyl-CoA sterol acyl transferase 1			0		0
POPTR_0009s06140	9	6016155	6020405	4.3	9	f	1	PF00646 PF00400 PTHR22844 KOG0281 AT3G52030.2 F-box family protein with WD40/YVTN repeat doamin			0		0
POPTR_0009s06180	9	6038848	6041116	2.3	4	r	1	PF01201 PTHR10394 KOG3283 K02995 AT5G59240.1 Ribosomal protein S8e family protein			1	0.97	0
POPTR_0009s06380	9	6175651	6182286	6.6	18	f	1	PF02518 PF00204 PF00521 PTHR10169 KOG0355 5.99.1.3 K03164 AT3G23890.1 ATTOPII TOPII topoisomerase II			0		0
POPTR_0009s06390	9	6183662	6188865	5.2	1	r	1	PF07227 PTHR21736 AT3G63500.2 Protein of unknown function (DUF1423)			0.21	0.16	0
POPTR_0009s06610	9	6360918	6362997	2.1	3	r	1	AT3G08490.1			0		0
POPTR_0009s06690	9	6425442	6429287	3.8	3	r	1	PF00153 PTHR11896 KOG0749 K05863 AT5G13490.2 AAC2 ADP/ATP carrier 2			0.94	0.98	0
POPTR_0009s07040	9	6677425	6682107	4.7	9	f	1	PF00266 PTHR11601 KOG1549 2.8.1.7 4.4.1.16 K11717 AT1G08490.1 ATCPNIFS ATNFS2 ATSUFS CPNIFS SUFS chloroplastic NIFS-like cysteine desulfurase			0.3	0.39	0
POPTR_0009s07210	9	6788916	6796066	7.2	8	f	1	PF04031 PTHR15002 KOG2425 AT5G12220.1 las1-like family protein			0		0
POPTR_0009s07340	9	6872688	6877537	4.8	7	r	1	PF00639 PF00581 PTHR10657 KOG3258 AT5G19370.1 rhodanese-like domain-containing protein / PPIC-type PPIASE domain-containing protein			0		0
POPTR_0009s07570	9	7049351	7049907	0.6	0	f	1	PF00410 PTHR11758 KOG1754 K02957 AT4G29430.1 rps15ae ribosomal protein S15A E			0.95	0.93	0
POPTR_0009s07720	9	7163909	7166101	2.2	3	f	1	PF00481 PTHR13832 KOG0698 AT2G30020.1 Protein phosphatase 2C family protein			0		0
POPTR_0009s07750	9	7201098	7204110	3	3	f	1	PF00638 PTHR23138 KOG0864 AT5G58590.1 RANBP1 RAN binding protein 1			0.9	0.95	0
POPTR_0009s07790	9	7233817	7243928	10.1	22	f	2	PF01591 PF00300 PTHR10606 KOG0234 2.7.1.105 3.1.3.46 K01103 AT1G07110.1 ATF2KP F2KP FKFBP fructose-2 6-bisphosphatase			0.99	0.95	0
POPTR_0009s07840	9	7275268	7277281	2	3	r	1	PF08209 KOG2612 AT5G58575.1			0.76	0.91	0
POPTR_0009s07950	9	7354767	7360867	6.1	5	r	1	PF00899 PF10585 PF02134 PF09358 PTHR10953 KOG2012 6.3.2.19 K03178 AT2G30110.1 ATUBA1 MOS5 UBA1 ubiquitin-activating enzyme 1			0.11	0.03	0
POPTR_0009s07960	9	7362325	7369254	6.9	7	r	2	PF00899 PF10585 PF02134 PF09358 PTHR10953 KOG2012 6.3.2.19 K03178 AT2G30110.1 ATUBA1 MOS5 UBA1 ubiquitin-activating enzyme 1			0.32	0.3	0
POPTR_0009s08120	9	7480040	7482678	2.6	2	f	1	PTHR11926 KOG1192 AT2G30140.1 UDP-Glycosyltransferase superfamily protein			0.53	0.51	0
POPTR_0009s08310	9	7643550	7647956	4.4	5	f	1	PF01544 PTHR21535 AT2G04305.1 Magnesium transporter CorA-like family protein			0		0
POPTR_0009s08340	9	7660044	7666613	6.6	7	f	1	PF04931 PTHR13213 KOG1926 2.7.7.7 K02331 AT5G64420.1 DNA polymerase V family			0.24	0.21	0
POPTR_0009s08460	9	7733810	7744718	10.9	15	f	2	PF07690 PTHR10074 KOG1330 AT5G64500.1 Major facilitator superfamily protein			0.55	0.46	0
POPTR_0009s08720	9	7884438	7887680	3.2	1	f	1	AT4G33740.3			0.38	0.2	0
POPTR_0009s09550	9	8419307	8425308	6	10	f	1	PF00400 PTHR22850 KOG1446 AT4G34280.1 transducin family protein / WD-40 repeat family protein			0		0
POPTR_0009s09800	9	8573772	8575585	1.8	0	r	1	PTHR11926 KOG1192 AT4G15480.1 UGT84A1 UDP-Glycosyltransferase superfamily protein			0		0
POPTR_0009s09820	9	8586634	8588249	1.6	2	r	1	PTHR11926 KOG1192 AT4G15480.1 UGT84A1 UDP-Glycosyltransferase superfamily protein			0		0
POPTR_0009s10140	9	8795194	8796892	1.7	1	f	1	PF00560 PTHR23258 AT4G06744.1 Leucine-rich repeat (LRR) family protein			0.39	0.17	0
POPTR_0009s10350	9	8904518	8907343	2.8	1	r	1	PF01936 AT2G15560.1 Putative endonuclease or glycosyl hydrolase			0.24	0.77	0
POPTR_0009s10390	9	8920910	8925447	4.5	7	f	1	PF01965 PTHR11019 KOG2764 AT4G34020.1 Class I glutamine amidotransferase-like superfamily protein			0.34	0.41	0
POPTR_0009s10400	9	8931393	8934959	3.6	4	r	1	PF00170 PF07716 PTHR22952 K14432 AT4G34000.2 ABF3 DPBF5 abscisic acid responsive elements-binding factor 3			0.25	0.33	0
POPTR_0009s10570	9	9038579	9049454	10.9	16	r	1	PF09333 PTHR13190 KOG2993 AT3G19190.1 ATATG2 ATG2 autophagy 2			0.09	0.28	0
POPTR_0009s10800	9	9170737	9171986	1.2	0	f	1	PF07859 PTHR23024 KOG1515 AT3G48690.1 ATCXE12 CXE12 alpha/beta-Hydrolases superfamily protein			1	0.98	0
POPTR_0009s10830	9	9195215	9196443	1.2	0	f	1	PF07816 AT2G15760.1 Protein of unknown function (DUF1645)			0		0
POPTR_0009s11250	9	9400720	9402277	1.6	0	f	1	AT2G15960.1			0.27	0.46	0
POPTR_0009s11680	9	9665752	9666735	1	0	r	1	AT1G49330.1 hydroxyproline-rich glycoprotein family protein			0		0
POPTR_0009s11800	9	9718817	9725536	6.7	17	f	1	PF01602 PF02985 PF03130 PF08752 PTHR10261 KOG1078 AT4G34450.1 coatomer gamma-2 subunit putative / gamma-2 coat protein putative / gamma-2 COP putative			0.31	0.3	0
POPTR_0009s11860	9	9766481	9770450	4	3	r	1	PTHR10996 AT1G75180.1 Erythronate-4-phosphate dehydrogenase family protein			1	1	0
POPTR_0009s11890	9	9786425	9793991	7.6	17	f	2	PF01409 PTHR11538 KOG2784 6.1.1.20 K01889 AT4G39280.1 phenylalanyl-tRNA synthetase putative / phenylalanine--tRNA ligase putative			0.51	0.59	0
POPTR_0009s12180	9	9973397	9975870	2.5	1	f	2	PF00004 PTHR23070 KOG0743 AT3G50930.1 BCS1 cytochrome BC1 synthesis			0		0
POPTR_0009s12190	9	9979973	9982293	2.3	1	f	2	PF00004 PTHR23070 KOG0743 AT3G50930.1 BCS1 cytochrome BC1 synthesis			1	0.68	0
POPTR_0009s12200	9	9982868	9988409	5.5	11	r	1	PF00186 PF00303 PTHR11549 KOG0673 1.5.1.3 2.1.1.45 K13998 AT2G16370.1 THY-1 thymidylate synthase 1			0.27	0.35	0
POPTR_0009s12280	9	10051510	10056574	5.1	3	f	1	PF00097 AT4G39140.4 RING/U-box superfamily protein			0.51	0.25	0
POPTR_0009s12300	9	10060544	10065902	5.4	11	f	1	PF00899 PF10585 PF02134 PTHR10953 KOG2013 6.3.2.19 K10685 AT2G21470.1 ATSAE2 EMB2764 SAE2 SUMO-activating enzyme 2			0.27	0.15	0
POPTR_0009s12350	9	10081180	10086203	5	6	f	2	PF00176 PF00271 PTHR10799 KOG0390 AT2G16390.1 CHR35 DMS1 DRD1 SNF2 domain-containing protein / helicase domain-containing protein			0.06	0.08	0
POPTR_0009s12460	9	10169903	10170897	1	0	r	1	AT4G34630.1			0.45	0.8	0
POPTR_0009s12590	9	10246345	10252422	6.1	13	f	1	PF00494 PTHR11626 KOG1459 2.5.1.21 K00801 AT4G34640.1 ERG9 SQS1 squalene synthase 1			0.77	0.93	0
POPTR_0009s12710	9	10320790	10323104	2.3	5	f	1	PF00274 PTHR11627 KOG1557 4.1.2.13 K01623 AT4G38970.1 FBA2 fructose-bisphosphate aldolase 2			1	0.98	0
POPTR_0009s12720	9	10324894	10332665	7.8	21	f	1	PF11942 PF03439 PF00467 PTHR11125 KOG1999 AT4G08350.1 GTA02 GTA2 global transcription factor group A2			0.31	0.32	0
POPTR_0009s12740	9	10349423	10357615	8.2	15	f	1	PF00225 PF11995 PTHR16012 KOG4280 AT2G21300.1 ATP binding microtubule motor family protein			0		0
POPTR_0009s12820	9	10387618	10390096	2.5	3	f	2	PF06217 AT2G21240.1 ATBPC4 BBR BPC4 basic pentacysteine 4			0.98	0.89	0
POPTR_0009s12850	9	10410190	10412218	2	0	r	1	PF00310 PF00156 PTHR11907 KOG0572 2.4.2.14 K00764 AT2G16570.1 ASE1 ATASE ATASE1 GLN phosphoribosyl pyrophosphate amidotransferase 1			1	0.97	0
POPTR_0009s13270	9	10611399	10612282	0.9	1	f	2	PF00160 PTHR11071 KOG0865 5.2.1.8 K01802 AT4G38740.1 ROC1 rotamase CYP 1			1	0.67	0
POPTR_0009s13370	9	10651517	10656163	4.6	2	r	1	PF04548 PF11886 PTHR10903 AT3G16620.1 ATTOC120 TOC120 translocon outer complex protein 120			0.08	0.04	0
POPTR_0009s13380	9	10661035	10665396	4.4	2	r	1	PF04548 PF01926 PF11886 PTHR10903 AT3G16620.1 ATTOC120 TOC120 translocon outer complex protein 120			0.39	0.22	0
POPTR_0009s13590	9	10791551	10794250	2.7	0	f	1	PF05922 PF00082 PF02225 PTHR10795 AT4G34980.1 SLP2 subtilisin-like serine protease 2			0.58	0.83	0
POPTR_0009s13660	9	10836477	10841566	5.1	11	r	1	PF00168 PTHR10774 AT2G20990.1 ATSYTA NTMC2T1.1 NTMC2TYPE1.1 SYT1 SYTA synaptotagmin A			0		0
POPTR_0009s13830	9	10941999	10948786	6.8	8	f	1	PF00179 PTHR11621 KOG0895 6.3.2.19 K10581 AT2G16920.1 PFU2 UBC23 ubiquitin-conjugating enzyme 23			0.16	0.15	0
POPTR_0009s13940	9	11005925	11015022	9.1	13	r	1	PF00076 PTHR10432 KOG0147 AT2G16940.1 Splicing factor CC1-like			0.36	0.48	0
POPTR_0009s14020	9	11064964	11067570	2.6	3	r	1	PF00226 PF00076 PTHR11821 KOG0691 K09537 AT5G23590.1 DNAJ heat shock N-terminal domain-containing protein			0		0
POPTR_0009s14030	9	11071312	11082221	10.9	28	f	1	PF03810 PF02985 PTHR10527 KOG2023 AT2G16950.2 ATTRN1 TRN1 transportin 1			0		0
POPTR_0009s14060	9	11093360	11095857	2.5	5	f	1	PF05033 PF00856 PTHR22884 KOG1082 AT3G04380.1 SDG31 SUVR4 SET-domain containing protein lysine methyltransferase family protein			0		0
POPTR_0009s14150	9	11152721	11155278	2.6	1	r	1	PF00348 PTHR12001 KOG0776 2.5.1.1 2.5.1.10 2.5.1.29 K13789 AT4G38460.1 GGR geranylgeranyl reductase			0		0
POPTR_0009s14810	9	11528893	11530487	1.6	2	r	1	PF06830 AT3G19430.1 late embryogenesis abundant protein-related / LEA protein-related			0		0
POPTR_0009s14870	9	11562175	11569543	7.4	13	r	1	PF00400 PF00160 PTHR11071 KOG0882 5.2.1.8 K12736 AT3G44600.1 CYP71 cyclophilin71			0		0
POPTR_0009s15000	9	11642275	11647710	5.4	19	r	1	PF01966 PTHR11373 KOG2681 AT5G40270.1 HD domain-containing metal-dependent phosphohydrolase family protein			0		0
POPTR_0009s15090	9	11697571	11699362	1.8	0	f	1	ID=PAC:18228141;Name=POPTR_0009s15090.1;pacid=18228141;longest=1;Parent=POPTR_0009s15090			0.29	0.74	0
POPTR_0009s15130	9	11745205	11753104	7.9	11	f	1	PF02493 PTHR10091 AT5G22640.1 emb1211 MORN (Membrane Occupation and Recognition Nexus) repeat-containing protein			0		0
POPTR_0009s15230	9	11816030	11820238	4.2	2	r	1	PF01485 PTHR11685 KOG1812 AT5G60250.1 zinc finger (C3HC4-type RING finger) family protein			0.66	0.55	0
POPTR_0009s15360	9	11898623	11901377	2.8	3	r	1	PF00069 PTHR11295 KOG1290 2.7.11.1 K08832 AT3G44850.1 Protein kinase superfamily protein			0.21	0.12	0
POPTR_0009s15460	9	11950643	11954369	3.7	1	f	1	PF00009 PF03144 PF00679 PTHR23115 KOG0467 3.6.5.- K14536 AT3G22980.1 Ribosomal protein S5/Elongation factor G/III/V family protein			0.2	0.16	0
POPTR_0009s15540	9	11985869	11996709	10.8	12	f	2	PF04130 PTHR19302 AT3G43610.1 Spc97 / Spc98 family of spindle pole body (SBP) component			0		0
POPTR_0009s15580	9	12011093	12018165	7.1	9	f	2	PF00111 PF01799 PF00941 PF03450 PF01315 PF02738 PTHR11908 KOG0430 1.2.3.14 K09842 AT3G43600.1 AAO2 AO3 AOgamma atAO-2 AtAO3 aldehyde oxidase 2			0.09	0.24	0
POPTR_0009s15910	9	12211300	12217386	6.1	13	r	1	PF00118 PTHR11353 KOG0361 AT3G11830.1 TCP-1/cpn60 chaperonin family protein			0.18	0.13	0
POPTR_0009s15950	9	12233840	12235242	1.4	1	r	1	PF00657 PTHR22835:SF27 AT4G10950.1 SGNH hydrolase-type esterase superfamily protein			0		0
POPTR_0009s16080	9	12307524	12309816	2.3	0	r	1	PF04873 K14514 AT3G20770.1 AtEIN3 EIN3 Ethylene insensitive 3 family protein			0.39	0.77	0
POPTR_0009s16140	9	12342403	12344178	1.8	0	f	1	PF05834 PTHR22912 AT3G10230.1 LYC lycopene cyclase			0.83	0.92	0
POPTR_0009s16150	9	12345077	12349810	4.7	9	f	1	PF06258 AT5G22350.1 ELM1 Protein of unknown function (DUF1022)			0.29	0.31	0
POPTR_0009s16390	9	12467601	12469173	1.6	0	r	1	PTHR13683 KOG1339 AT3G52500.1 Eukaryotic aspartyl protease family protein			0		0
POPTR_0009s16480	9	12500653	12508015	7.4	13	f	1	PF04810 PF04811 PF04815 PTHR13803 KOG1985 AT2G27460.1 sec23/sec24 transport family protein			0.22	0.15	0
POPTR_0009s16700	9	12631609	12634682	3.1	6	f	1	PF00300 PTHR23029 KOG0235 AT4G38370.1 Phosphoglycerate mutase family protein			0.92	0.83	0
POPTR_0009s16750	9	12656930	12660611	3.7	7	f	2	PF11976 PF00240 PF00627 PTHR10677 KOG0010 K04523 AT2G17200.1 DSK2 ubiquitin family protein			0.47	0.76	0
POPTR_0009s16910	9	12763064	12764738	1.7	0	r	1	PF01490 PTHR22950 KOG1304 K14209 AT4G38250.1 Transmembrane amino acid transporter family protein			0		0
POPTR_0009s16920	9	12765950	12770494	4.5	15	f	1	PF03071 PTHR10468 KOG1413 AT4G38240.2 CGL CGL1 GNTI alpha-1 3-mannosyl-glycoprotein beta-1 2-N-acetylglucosaminyltransferase putative			0		0
POPTR_0009s17100	9	12877030	12881369	4.3	6	f	1	PF01485 PF03552 AT4G38190.1 ATCSLD4 CSLD4 cellulose synthase like D4			0		0
POPTR_0010s00720	10	418681	420762	2.1	1	f	1	PF01694 PF00641 PTHR22790 KOG2632 AT3G17611.1 ATRBL14 RBL14 RHOMBOID-like protein 14			0.68	0.9	0
POPTR_0010s00770	10	480366	484142	3.8	5	f	1	PF00295 AT3G16850.1 Pectin lyase-like superfamily protein			0.26	0.18	0
POPTR_0010s00800	10	509699	513899	4.2	7	f	1	PF03893 PF01764 PTHR21493 KOG2088 AT4G16070.1 Mono-/di-acylglycerol lipase N-terminal;Lipase class 3			0.72	0.46	0
POPTR_0010s01430	10	1555996	1558282	2.3	2	f	1	PF12146 PF00561 PTHR10992 KOG4178 AT4G15960.1 alpha/beta-Hydrolases superfamily protein			0.71	0.88	0
POPTR_0010s01440	10	1580970	1583374	2.4	2	f	1	PF12146 PF00561 PTHR10992 KOG4178 AT4G15960.1 alpha/beta-Hydrolases superfamily protein			1	0.97	0
POPTR_0010s01650	10	1838182	1843696	5.5	16	r	1	PF00400 PTHR19923 KOG0285 K12862 AT4G15900.1 PRL1 pleiotropic regulatory locus 1			0.93	0.95	0
POPTR_0010s01710	10	1898565	1906272	7.7	12	f	1	PF00225 PTHR16012 KOG0246 K10393 AT3G16630.2 ATKINESIN-13A KINESIN-13A P-loop containing nucleoside triphosphate hydrolases superfamily protein			0		0
POPTR_0010s02010	10	2239236	2240525	1.3	0	r	1	PF01453 PF00954 PF08276 PTHR23258:SF295 AT4G27290.1 S-locus lectin protein kinase family protein			0		0
POPTR_0010s02050	10	2363342	2367803	4.5	4	r	1	PF00226 PF11926 PTHR11821 AT5G18750.1 DNAJ heat shock N-terminal domain-containing protein			0		0
POPTR_0010s02100	10	2421973	2423801	1.8	4	r	1	AT2G28290.1 CHR3 SYD P-loop containing nucleoside triphosphate hydrolases superfamily protein			0		0
POPTR_0010s02240	10	2585981	2592438	6.5	16	f	1	PF01344 PF07646 PTHR23244 KOG0379 AT5G18590.1 Galactose oxidase/kelch repeat superfamily protein			0		0
POPTR_0010s02280	10	2622340	2628041	5.7	11	r	1	PF00036 PTHR12085 KOG2562 K11583 AT5G18580.1 EMB40 FASS FASS 2 FS1 GDO TON2 tonneau 2 (TON2)			0.43	0.34	0
POPTR_0010s02450	10	2833395	2841239	7.8	19	r	1	PF00888 PF10557 PTHR11932 KOG2166 AT4G02570.3 ATCUL1 AXR6 CUL1 cullin 1			0.55	0.48	0
POPTR_0010s02990	10	3501821	3503401	1.6	3	r	1	PF01027 PTHR23291 KOG2322 K06890 AT4G15470.1 Bax inhibitor-1 family protein			1	0.97	0
POPTR_0010s03000	10	3506407	3509258	2.9	1	f	1	PF03101 PF10551 PF04434 AT3G06250.1 FRS7 FAR1-related sequence 7			0.32	0.15	0
POPTR_0010s03040	10	3579767	3581524	1.8	1	r	1	PF00625 PTHR23117 KOG0707 2.7.4.8 K00942 AT3G06200.1 P-loop containing nucleoside triphosphate hydrolases superfamily protein			0		0
POPTR_0010s03100	10	3729119	3733652	4.5	1	r	1	PTHR10759 AT3G06180.1 Ribosomal protein L34e superfamily protein			1	0.97	0
POPTR_0010s04240	10	5161931	5165361	3.4	5	f	1	PF01459 PTHR11743 KOG3126 AT3G01280.1 ATVDAC1 VDAC1 voltage dependent anion channel 1			0.97	0.97	0
POPTR_0010s04470	10	5559692	5562221	2.5	0	f	1	PF00069 PF07714 PTHR23258 KOG1187 AT1G69910.1 Protein kinase superfamily protein			0		0
POPTR_0010s04550	10	5654307	5655847	1.5	0	f	1	PF00141 1.11.1.7 K00430 AT1G24110.1 Peroxidase superfamily protein			0		0
POPTR_0010s04790	10	5952724	5958812	6.1	7	r	1	PF00676 PTHR11516 KOG0225 1.2.4.1 K00161 AT1G59900.1 AT-E1 ALPHA E1 ALPHA pyruvate dehydrogenase complex E1 alpha subunit			0.71	0.56	0
POPTR_0010s04800	10	5964314	5970786	6.5	7	f	1	PF00270 PF00271 PF08148 PTHR11752 KOG0947 AT1G70070.1 EMB25 ISE2 PDE317 DEAD/DEAH box helicase putative			0		0
POPTR_0010s04830	10	6005969	6008746	2.8	3	f	1	PF02985 AT1G27210.1 ARM repeat superfamily protein			0		0
POPTR_0010s04860	10	6043667	6045961	2.3	3	f	1	PF00098 PF00249 AT1G70000.2 myb-like transcription factor family protein			0.14	0.14	0
POPTR_0010s04890	10	6068967	6073063	4.1	5	r	1	PF00149 PTHR11668 KOG0371 3.1.3.16 K04382 AT1G10430.1 PP2A-2 protein phosphatase 2A-2			0.4	0.46	0
POPTR_0010s04940	10	6177968	6179893	1.9	0	r	1	PF00560 PTHR23258 KOG0472 AT4G20140.1 GSO1 Leucine-rich repeat transmembrane protein kinase			0		0
POPTR_0010s05000	10	6292239	6295027	2.8	1	r	1	PF03181 AT1G70370.2 PG2 polygalacturonase 2			0		0
POPTR_0010s05340	10	6807322	6809164	1.8	2	f	1	PF03789 PTHR11850 AT1G23380.2 KNAT6 KNAT6L KNAT6S KNOTTED1-like homeobox gene 6			0.64	0.24	0
POPTR_0010s05380	10	6824161	6827093	2.9	5	r	3	PF01657 PF00069 PTHR23258 AT1G70530.1 CRK3 cysteine-rich RLK (RECEPTOR-like protein kinase) 3			0		0
POPTR_0010s05420	10	6862849	6863758	0.9	1	r	1	PF04832 PTHR11220 AT1G17100.1 SOUL heme-binding family protein			0		0
POPTR_0010s05430	10	6879382	6883637	4.3	6	f	1	PF03080 AT1G70550.1 Protein of Unknown Function (DUF239)			0		0
POPTR_0010s05470	10	6940863	6945314	4.5	10	r	1	PF00928 PTHR11998 KOG0937 K12393 AT1G60780.1 HAP13 Clathrin adaptor complexes medium subunit family protein			0.44	0.35	0
POPTR_0010s05610	10	7046439	7053191	6.8	11	f	1	AT1G70620.3 cyclin-related			0		0
POPTR_0010s05920	10	7345431	7348982	3.6	4	r	2	AT1G24560.1			0		0
POPTR_0010s06160	10	7584040	7588966	4.9	8	f	1	PF00118 PTHR11353 KOG0357 AT1G24510.1 TCP-1/cpn60 chaperonin family protein			0.51	0.31	0
POPTR_0010s06210	10	7621581	7625990	4.4	6	r	1	AT4G00930.1 CIP4.1 COP1-interacting protein 4.1			0		0
POPTR_0010s06250	10	7662263	7670065	7.8	8	r	1	PF04508 PF02370 AT1G24460.2			0.15	0.37	0
POPTR_0010s06260	10	7680052	7682506	2.5	4	r	1	PF00097 PTHR15315 KOG4172 AT1G24440.1 RING/U-box superfamily protein			0.14	0.14	0
POPTR_0010s06270	10	7683486	7688707	5.2	14	r	1	PF00560 PF00069 PF07714 PTHR23258 KOG1187 AT1G67720.1 Leucine-rich repeat protein kinase family protein			0		0
POPTR_0010s06280	10	7693400	7695229	1.8	4	f	1	PF00097 PTHR15898 KOG1039 AT1G13195.1 RING/U-box superfamily protein			0		0
POPTR_0010s06390	10	7780778	7782262	1.5	0	f	1	PF02458 AT1G24430.1 HXXXD-type acyl-transferase family protein			0.87	0.91	0
POPTR_0010s06490	10	7837670	7840409	2.7	1	r	1	PF09588 PTHR10992:SF3 AT1G67660.1 Restriction endonuclease type II-like superfamily protein			0.49	0.2	0
POPTR_0010s06630	10	7920385	7926996	6.6	8	f	1	AT1G27850.1			0.08	0.07	0
POPTR_0010s06780	10	8045533	8052123	6.6	8	f	1	AT5G43230.1			0		0
POPTR_0010s06840	10	8104992	8106206	1.2	1	f	1	PTHR23258 AT1G67510.1 Leucine-rich repeat protein kinase family protein			0		0
POPTR_0010s07480	10	8535498	8537735	2.2	0	f	1	PF02182 PF05033 PF00856 PTHR22884 KOG1082 AT4G13460.1 SDG22 SET22 SUVH9 SU(VAR)3-9 homolog 9			0		0
POPTR_0010s07510	10	8547591	8550389	2.8	1	f	1	PF00400 PTHR19852 KOG0282 K12816 AT1G10580.1 Transducin/WD40 repeat-like superfamily protein			0		0
POPTR_0010s07540	10	8558864	8561688	2.8	6	r	2	PF03908 PTHR12825 K08497 AT3G24315.1 AtSec20 Sec20 family protein			0.93	0.95	0
POPTR_0010s07610	10	8630171	8633023	2.9	3	r	1	PF00076 PTHR10432 KOG0131 AT1G60000.1 RNA-binding (RRM/RBD/RNP motifs) family protein			0		0
POPTR_0010s07680	10	8682575	8686488	3.9	2	f	1	PF12043 AT2G33360.1 Protein of unknown function (DUF3527)			0.4	0.52	0
POPTR_0010s07840	10	8819428	8824637	5.2	14	r	1	PF02353 PF08242 PF08241 PTHR10108 AT3G23510.1 Cyclopropane-fatty-acyl-phospholipid synthase			0.19	0.1	0
POPTR_0010s07990	10	8974989	8979361	4.4	2	r	1	AT4G14310.1 Transducin/WD40 repeat-like superfamily protein			0		0
POPTR_0010s08010	10	8985145	8988803	3.7	7	f	1	PF00225 PTHR16012 KOG0243 AT4G14330.1 P-loop containing nucleoside triphosphate hydrolases superfamily protein			0		0
POPTR_0010s08090	10	9021544	9029384	7.8	12	r	1	AT5G43310.1 COP1-interacting protein-related			0		0
POPTR_0010s08140	10	9086159	9087479	1.3	0	r	1	PF04852 AT2G31160.1 LSH3 Protein of unknown function (DUF640)			0.48	0.84	0
POPTR_0010s08340	10	9294639	9296314	1.7	0	f	1	PF00097 PTHR22764 AT5G43420.1 RING/U-box superfamily protein			0		0
POPTR_0010s08440	10	9346258	9355272	9	13	f	2	PTHR11937 AT5G43500.2 ARP9 ATARP9 actin-related protein 9			0.25	0.32	0
POPTR_0010s08510	10	9420802	9424147	3.3	1	r	1	PF01590 PF00512 PF02518 PF00072 PTHR23283 KOG0519 2.7.13.- K14509 AT3G23150.1 ETR2 Signal transduction histidine kinase hybrid-type ethylene sensor			0.28	0.14	0
POPTR_0010s08670	10	9560286	9564669	4.4	9	f	3	PF06886 AT3G23090.1 TPX2 (targeting protein for Xklp2) protein family			0.87	0.76	0
POPTR_0010s08800	10	9628432	9631541	3.1	0	r	1	PF01535 PTHR10483 AT2G37230.1 Tetratricopeptide repeat (TPR)-like superfamily protein			0		0
POPTR_0010s09160	10	10025735	10033188	7.5	7	r	1	PF00560 PTHR23155 AT1G04210.1 Leucine-rich repeat protein kinase family protein			0		0
POPTR_0010s09200	10	10060910	10068700	7.8	17	r	1	PF09742 PTHR12895 KOG2225 AT1G04200.1			0		0
POPTR_0010s09410	10	10244040	10245783	1.7	0	f	1	PF01535 PTHR10483 AT3G22670.1 Pentatricopeptide repeat (PPR) superfamily protein			0		0
POPTR_0010s09420	10	10247483	10255872	8.4	15	r	3	PF00271 PF12513 PTHR12131 AT4G14790.1 ATSUV3 EDA15 ATP-dependent RNA helicase mitochondrial (SUV3)			0.84	0.85	0
POPTR_0010s09640	10	10373853	10375217	1.4	0	f	1	AT3G22530.1			0.36	0.81	0
POPTR_0010s09970	10	10559385	10564098	4.7	8	r	1	PF01477 PF00305 PTHR11771 1.13.11.12 K00454 AT3G22400.1 LOX5 PLAT/LH2 domain-containing lipoxygenase family protein			0		0
POPTR_0010s10000	10	10587247	10594242	7	11	r	1	AT3G22380.1 TIC time for coffee			0.37	0.21	0
POPTR_0010s10320	10	10880352	10885095	4.7	1	r	1	PF00888 PF10557 PTHR11932 KOG2166 K03869 AT1G26830.1 ATCUL3 ATCUL3A CUL3 CUL3A cullin 3			0		0
POPTR_0010s10480	10	10974584	10980284	5.7	7	r	1	PF00076 PF01480 PTHR18806 KOG2253 K12822 AT1G60200.1 splicing factor PWI domain-containing protein / RNA recognition motif (RRM)-containing protein			0		0
POPTR_0010s10590	10	11080473	11083493	3	5	r	1	PF00069 PF07714 PTHR23258 KOG1187 AT1G24030.2 Protein kinase superfamily protein			0.15	0.05	0
POPTR_0010s10850	10	11252080	11255877	3.8	2	f	1	PF00642 PTHR12681 KOG4791 AT2G02160.1 CCCH-type zinc finger family protein			0.81	0.94	0
POPTR_0010s11060	10	11437297	11439128	1.8	1	r	1	PF00400 PTHR11024 KOG1332 K14004 AT2G30050.1 transducin family protein / WD-40 repeat family protein			0.95	0.99	0
POPTR_0010s11360	10	11662977	11666944	4	1	f	1	PF08263 PF00560 PF00069 PF07714 PTHR23258 KOG1187 AT1G66150.1 TMK1 transmembrane kinase 1			0.27	0.13	0
POPTR_0010s11510	10	11747689	11751836	4.1	2	f	2	PF00982 PF02358 PTHR10788 KOG1050 AT1G68020.2 ATTPS6 TPS6 UDP-Glycosyltransferase / trehalose-phosphatase family protein			0		0
POPTR_0010s11640	10	11824634	11830052	5.4	10	r	1	PF07058 AT1G68060.1 ATMAP70-1 MAP70-1 microtubule-associated proteins 70-1			0		0
POPTR_0010s11730	10	11907646	11911375	3.7	1	r	1	PF08263 PF00560 PTHR23258 KOG0472 AT2G34930.1 disease resistance family protein / LRR family protein			0		0
POPTR_0010s11980	10	12098191	12099280	1.1	1	r	1	PF00538 PF02178 PTHR11467 AT1G14900.1 HMGA high mobility group A			1	0.96	0
POPTR_0010s12050	10	12150163	12152152	2	4	f	1	PF10716 AT1G70760.1 CRR23 inorganic carbon transport protein-related			0.75	0.92	0
POPTR_0010s12190	10	12250627	12256894	6.3	12	f	1	PF00916 PF01740 PTHR11814 KOG0236 AT1G23090.1 AST91 SULTR3;3 sulfate transporter 91			0		0
POPTR_0010s12200	10	12258019	12263732	5.7	9	f	1	PF00400 PTHR23284 KOG0771 K14003 AT2G01470.1 ATSEC12 STL2P SEC12P-like 2 protein			0		0
POPTR_0010s12220	10	12286004	12288912	2.9	6	f	2	PF00293 PTHR22769 KOG2839 AT1G30110.1 ATNUDX25 NUDX25 nudix hydrolase homolog 25			0.76	0.73	0
POPTR_0010s12340	10	12371212	12376578	5.4	8	f	1	PF06886 AT1G70950.1 TPX2 (targeting protein for Xklp2) protein family			0		0
POPTR_0010s12410	10	12439294	12442713	3.4	3	r	1	PF04564 PF00514 PF02985 PTHR22849 AT1G23030.1 ARM repeat superfamily protein			0		0
POPTR_0010s12420	10	12456807	12458100	1.3	2	r	1	PF00249 PTHR10641 KOG0048 AT4G38620.1 ATMYB4 MYB4 myb domain protein 4			0		0
POPTR_0010s12430	10	12466161	12470093	3.9	8	r	2	PF11805			0.32	0.34	0
POPTR_0010s13120	10	12999801	13004281	4.5	8	r	1	PF00153 PTHR11896 KOG0764 AT1G25380.1 ATNDT2 NDT2 NAD+ transporter 2			0		0
POPTR_0010s13400	10	13252956	13256656	3.7	4	r	1	AT1G68480.1 JAG C2H2 and C2HC zinc fingers superfamily protein			0		0
POPTR_0010s13490	10	13308170	13310486	2.3	1	r	1	PF00643 PF06203 AT1G68520.1 B-box type zinc finger protein with CCT domain			0		0
POPTR_0010s13520	10	13347971	13352000	4	5	f	4	PF01370 PTHR10366 KOG1502 AT1G68540.1 NAD(P)-binding Rossmann-fold superfamily protein			0.8	0.93	0
POPTR_0010s14130	10	13819627	13824770	5.1	7	r	1	PF09532 PF09542 PTHR13586 AT1G26110.1 DCP5 decapping 5			0.41	0.56	0
POPTR_0010s14270	10	13937336	13942570	5.2	9	f	1	PF00702 PTHR11939 KOG0206 3.6.3.1 K01530 AT1G68710.1 ATPase E1-E2 type family protein / haloacid dehalogenase-like hydrolase family protein			0		0
POPTR_0010s14320	10	13976319	13977157	0.8	0	f	1	PF00097 PTHR22764 AT3G61460.1 BRH1 brassinosteroid-responsive RING-H2			1	0.97	0
POPTR_0010s14470	10	14068897	14071113	2.2	1	r	2	AT3G25545.1			0.99	0.68	0
POPTR_0010s14720	10	14230630	14233840	3.2	1	r	1	PF00454 PTHR15245:SF11 KOG2381 AT2G03890.1 ATPI4K GAMMA 7 PI4K GAMMA 7 UBDK GAMMA 7 phosphoinositide 4-kinase gamma 7			0.31	0.19	0
POPTR_0010s14840	10	14315324	14318752	3.4	7	f	1	PF01842 PTHR13734:SF1 AT1G69040.2 ACR4 ACT domain repeat 4			0.38	0.2	0
POPTR_0010s15300	10	14621792	14622971	1.2	1	f	1	PF03059 AT1G09240.1 ATNAS3 NAS3 nicotianamine synthase 3			0		0
POPTR_0010s16240	10	15223821	15226059	2.2	6	f	2	PF00025 PF08477 PF01926 PTHR11711 KOG0070 K07977 AT1G10630.1 ARFA1F ATARFA1F ADP-ribosylation factor A1F			1	0.98	0
POPTR_0010s16270	10	15245863	15247072	1.2	1	f	1	AT3G17350.1			1	0.96	0
POPTR_0010s16290	10	15261703	15268845	7.1	11	r	1	PF03859 PF00023 PF00612 PTHR23335 KOG0520 AT5G64220.1 Calmodulin-binding transcription activator protein with CG-1 and Ankyrin domains			0.16	0.2	0
POPTR_0010s16330	10	15294179	15296413	2.2	2	f	1	PF00438 PF02772 PF02773 PTHR11964 KOG1506 2.5.1.6 K00789 AT1G02500.1 AtSAM1 MAT1 SAM-1 SAM1 S-adenosylmethionine synthetase 1			0.85	0.35	0
POPTR_0010s16370	10	15328357	15335429	7.1	10	r	2	PF03110 PF00023 AT3G60030.1 SPL12 squamosa promoter-binding protein-like 12			0		0
POPTR_0010s16440	10	15407597	15411293	3.7	2	f	1	PF00173 PTHR19359 KOG0537 AT1G26340.1 ATCB5-A B5 #6 CB5-A cytochrome B5 isoform A			0.37	0.79	0
POPTR_0010s16590	10	15503759	15510340	6.6	12	r	1	PF00149 PTHR22953 KOG1378 AT1G13750.1 Purple acid phosphatases superfamily protein			0.36	0.36	0
POPTR_0010s16660	10	15543051	15547254	4.2	6	f	1	PF01535 PTHR10483 AT1G26460.1 Tetratricopeptide repeat (TPR)-like superfamily protein			0		0
POPTR_0010s17020	10	15773968	15776649	2.7	4	f	1	PF01287 PTHR11673 KOG3271 K03263 AT1G13950.1 ATELF5A-1 EIF-5A EIF5A ELF5A-1 eukaryotic elongation factor 5A-1			0.93	0.98	0
POPTR_0010s17190	10	15888741	15891375	2.6	3	r	1	PF01105 PTHR22811 KOG1691 AT1G26690.1 emp24/gp25L/p24 family/GOLD family protein			0.99	0.97	0
POPTR_0010s17340	10	15970530	15981355	10.8	20	r	1	PF00036 PTHR14304 KOG4246 AT2G03150.1 emb1579 ATP/GTP-binding protein family			0		0
POPTR_0010s17670	10	16163581	16167883	4.3	5	r	1	PF03167 PTHR11264 KOG2994 3.2.2.- K03648 AT3G18630.1 ATUNG UNG uracil dna glycosylase			0.84	0.91	0
POPTR_0010s17740	10	16214154	16219608	5.5	7	r	1	PF00168 PTHR10774 AT3G19830.2 NTMC2T5.2 NTMC2TYPE5.2 Calcium-dependent lipid-binding (CaLB domain) family protein			0		0
POPTR_0010s17810	10	16262934	16264170	1.2	0	f	1	AT1G01550.1 BPS1 Protein of unknown function (DUF793)			0.98	0.95	0
POPTR_0010s17860	10	16305523	16309923	4.4	6	f	1	PF00162 PTHR11406 KOG1367 2.7.2.3 K00927 AT3G12780.1 PGK1 phosphoglycerate kinase 1			0.16	0.35	0
POPTR_0010s18030	10	16419754	16431490	11.7	23	r	1	PF00134 PF02984 PTHR10177 KOG0653 K05868 AT1G16330.1 CYCB3;1 cyclin b3;1			0		0
POPTR_0010s18230	10	16559111	16572857	13.7	27	f	1	PTHR12706 KOG1513 AT1G79350.1 EMB1135 RING/FYVE/PHD zinc finger superfamily protein			0.3	0.25	0
POPTR_0010s18490	10	16713254	16721051	7.8	11	f	1	PF03372 PTHR11200 KOG0565 AT1G65580.1 FRA3 Endonuclease/exonuclease/phosphatase family protein			0.17	0.15	0
POPTR_0010s18610	10	16814379	16822331	8	12	r	1	PF00076 PTHR15608 KOG1548 K13093 AT5G16260.1 ELF9 RNA binding (RRM/RBD/RNP motifs) family protein			0.02	0.01	0
POPTR_0010s18630	10	16818456	16818770	0.3	0	r	1	ID=PAC:18240589;Name=POPTR_0010s18630.1;pacid=18240589;longest=1;Parent=POPTR_0010s18630			1	0.77	0
POPTR_0010s18710	10	16879235	16883945	4.7	1	r	1	PF02458 AT1G65450.1 HXXXD-type acyl-transferase family protein			0.52	0.83	0
POPTR_0010s18740	10	16889731	16890807	1.1	2	r	1	AT2G31600.1			0.63	0.19	0
POPTR_0010s18770	10	16905850	16909339	3.5	9	f	1	PF00702 PTHR19288 KOG2882 AT5G36700.1 ATPGLP1 PGLP1 2-phosphoglycolate phosphatase 1			1	0.96	0
POPTR_0010s19090	10	17104925	17107989	3.1	5	f	1	PF07732 PF00394 PF07731 PTHR11709 KOG1263 AT2G40370.1 LAC5 laccase 5			0.16	0.11	0
POPTR_0010s19290	10	17239805	17242809	3	4	r	1	PF08311 PTHR14030 AT5G05510.1 Mad3/BUB1 homology region 1			0		0
POPTR_0010s19300	10	17246806	17250665	3.9	3	f	1	PF07244 PF01103 PTHR12815 KOG2602 AT5G05520.1 Outer membrane OMP85 family protein			0.29	0.55	0
POPTR_0010s19370	10	17311337	17312575	1.2	0	f	1	PF00847 AT2G40220.1 ABI4 ATABI4 GIN6 ISI3 SAN5 SIS5 SUN6 Integrase-type DNA-binding superfamily protein			0		0
POPTR_0010s19630	10	17504480	17506769	2.3	7	f	1	PF00160 PTHR11071 KOG0880 5.2.1.8 K01802 AT3G55920.1 Cyclophilin-like peptidyl-prolyl cis-trans isomerase family protein			0.98	0.96	0
POPTR_0010s19740	10	17573352	17578948	5.6	5	r	1	PF04376 PF04377 PTHR21367 KOG1193 AT5G05700.1 ATATE1 ATE1 DLS1 arginine-tRNA protein transferase 1			0		0
POPTR_0010s19760	10	17589161	17594195	5	4	f	1	AT2G40070.1			0.26	0.18	0
POPTR_0010s19770	10	17595106	17598093	3	2	r	1	PTHR10639 KOG4031 AT2G40060.1 Clathrin light chain protein			0.84	0.94	0
POPTR_0010s19870	10	17657254	17658945	1.7	1	f	2	PF07231 PF07014 AT2G40000.1 ATHSPRO2 HSPRO2 ortholog of sugar beet HS1 PRO-1 2			1.09	0.7	0
POPTR_0010s20000	10	17747329	17752465	5.1	10	f	1	PF00153 PTHR11896 KOG0769 K13354 AT2G39970.1 Mitochondrial substrate carrier family protein			0.48	0.48	0
POPTR_0010s20020	10	17764232	17769477	5.2	3	f	1	AT2G39950.1			0.4	0.22	0
POPTR_0010s20060	10	17809918	17813712	3.8	8	r	1	PF00316 PTHR11556 KOG1458 3.1.3.37 K01100 AT3G55800.1 SBPASE sedoheptulose-bisphosphatase			0.99	0.98	0
POPTR_0010s20130	10	17841715	17845347	3.6	3	r	2	PF00892 PF03151 PTHR11132 KOG1441 AT3G11320.1 Nucleotide-sugar transporter family protein			0.47	0.34	0
POPTR_0010s20250	10	17920838	17922847	2	1	r	1	PTHR11926 KOG1192 AT3G11340.1 UDP-Glycosyltransferase superfamily protein			0		0
POPTR_0010s20960	10	18398381	18401670	3.3	9	f	1	PF00400 PTHR19918 KOG0305 AT5G13840.2 FZR3 FIZZY-related 3			0		0
POPTR_0010s20990	10	18418580	18423678	5.1	9	r	6	PF00249 AT3G12560.1 ATTBP2 TRFL9 TRF-like 9			0		0
POPTR_0010s21020	10	18447912	18454322	6.4	7	r	1	PF03470 PF03468 PF03469 PTHR21596 AT3G48670.1 IDN2 RDM12 XH/XS domain-containing protein			0		0
POPTR_0010s21120	10	18533097	18536268	3.2	2	f	1	PF04720 AT2G39650.1 Protein of unknown function (DUF506)			0		0
POPTR_0010s21140	10	18547523	18549459	1.9	0	f	1	AT3G55420.1			0.42	0.81	0
POPTR_0010s21200	10	18572889	18574297	1.4	0	r	1	PF12171 PF10357 PF00467 PTHR12805 KOG2837 K13102 AT1G55460.1 DNA/RNA-binding protein Kin17 conserved region			0.36	0.77	0
POPTR_0010s21280	10	18628064	18630817	2.8	1	f	1	PF00012 PTHR19375 KOG0100 K03283 AT5G02500.1 AT-HSC70-1 HSC70 HSC70-1 HSP70-1 heat shock cognate protein 70-1			0.41	0.19	0
POPTR_0010s21400	10	18696945	18698627	1.7	2	f	1	PF04535 AT3G55390.1 Uncharacterised protein family (UPF0497)			0		0
POPTR_0010s21840	10	18980721	18984888	4.2	5	r	1	PF02798 PF00043 PTHR11260 KOG1422 AT1G75270.1 DHAR2 dehydroascorbate reductase 2			0.86	0.95	0
POPTR_0010s21870	10	18998985	19000201	1.2	1	r	1	PF03018 PTHR21495 AT2G39430.1 Disease resistance-responsive (dirigent-like protein) family protein			0		0
POPTR_0010s21890	10	19005196	19009387	4.2	2	f	1	PF03178 PTHR10644 KOG1898 K12830 AT3G55200.1 Cleavage and polyadenylation specificity factor (CPSF) A subunit protein			0		0
POPTR_0010s22010	10	19096525	19100014	3.5	0	f	1	PF11721 PF00069 PF07714 PTHR23258 KOG1187 AT3G46290.1 HERK1 hercules receptor kinase 1			0.21	0.76	0
POPTR_0010s22070	10	19136058	19141256	5.2	3	r	1	AT5G13590.1			0.05	0.05	0
POPTR_0010s22230	10	19212422	19220597	8.2	9	r	2	PF00072 PF06203 PTHR23283 K12129 AT5G60100.1 APRR3 PRR3 pseudo-response regulator 3			0.66	0.68	0
POPTR_0010s22880	10	19629022	19631582	2.6	3	r	2	PF03179 PTHR12713 KOG1772 3.6.3.14 K02152 AT3G01390.2 AVMA10 VMA10 vacuolar membrane ATPase 10			0.87	0.83	0
POPTR_0010s23100	10	19773419	19777194	3.8	1	f	1	PF00221 KOG0222 4.3.1.24 K10775 AT2G37040.1 ATPAL1 PAL1 PHE ammonia lyase 1			1	1	0
POPTR_0010s23110	10	19780487	19783805	3.3	1	f	1	PF00221 KOG0222 4.3.1.24 K10775 AT2G37040.1 ATPAL1 PAL1 PHE ammonia lyase 1			0		0
POPTR_0010s23290	10	19891825	19895235	3.4	8	r	2	PF01529 PTHR22883 KOG1315 AT5G04270.1 DHHC-type zinc finger family protein			0.46	0.49	0
POPTR_0010s23570	10	20105224	20110412	5.2	3	r	1	PF00544 4.2.2.2 K01728 AT5G04310.1 Pectin lyase-like superfamily protein			0.66	0.7	0
POPTR_0010s23710	10	20204176	20208772	4.6	8	r	2	PF00013 PTHR10288 KOG2191 AT5G04430.2 BTR1 BTR1L BTR1S binding to TOMV RNA 1L (long form)			0.92	0.94	0
POPTR_0010s23740	10	20227855	20231461	3.6	6	f	1	PF00125 PF09366 PTHR23428 KOG1744 AT5G04440.1 Protein of unknown function (DUF1997)			0.38	0.11	0
POPTR_0010s23760	10	20245552	20252226	6.7	7	f	1	PTHR12183 KOG4172 AT5G04460.3 RING/U-box superfamily protein			0.06	0.12	0
POPTR_0010s23850	10	20314053	20320025	6	13	r	1	PF00782 PTHR10159 KOG1716 AT3G52180.1 ATPTPKIS1 ATSEX4 DSP4 SEX4 dual specificity protein phosphatase (DsPTP1) family protein			0.69	0.6	0
POPTR_0010s23880	10	20329902	20334238	4.3	8	f	1	PF00400 PF08149 PTHR14085 KOG1272 AT3G10530.1 Transducin/WD40 repeat-like superfamily protein			0		0
POPTR_0010s23890	10	20334691	20337018	2.3	5	f	1	KOG4453 AT5G04490.1 VTE5 vitamin E pathway gene 5			0.88	0.8	0
POPTR_0010s24020	10	20417196	20421520	4.3	7	f	1	PTHR10967 KOG0339 AT2G28600.1 P-loop containing nucleoside triphosphate hydrolases superfamily protein			0.29	0.17	0
POPTR_0010s24030	10	20428374	20431315	2.9	8	f	1	PF00535 AT5G03760.1 ATCSLA09 ATCSLA9 CSLA09 CSLA9 RAT4 Nucleotide-diphospho-sugar transferases superfamily protein			0		0
POPTR_0010s24120	10	20490336	20493656	3.3	9	f	1	PF00076 PTHR23365 KOG4208 AT5G04600.1 RNA-binding (RRM/RBD/RNP motifs) family protein			0.91	0.86	0
POPTR_0010s24250	10	20556980	20561511	4.5	6	f	1	PF04853 AT5G22510.1 At-A/N-InvE INV-E alkaline/neutral invertase			0.16	0.35	0
POPTR_0010s24290	10	20577587	20579210	1.6	2	r	1	PF00403 PTHR22814 KOG1603 AT1G66240.1 ATATX1 ATX1 homolog of anti-oxidant 1			1	0.97	0
POPTR_0010s24490	10	20687578	20698027	10.4	15	f	1	AT5G22450.1			0		0
POPTR_0010s24840	10	20835805	20838195	2.4	5	f	1	PF00293 PTHR22769 KOG2839 AT3G10620.1 ATNUDX26 NUDX26 nudix hydrolase homolog 26			0		0
POPTR_0010s25040	10	20916237	20917563	1.3	4	r	2	PF03031 AT4G26190.1 Haloacid dehalogenase-like hydrolase (HAD) superfamily protein			0.99	0.87	0
POPTR_0010s25050	10	20919739	20921306	1.6	5	r	1	PF03031 AT2G36540.1 Haloacid dehalogenase-like hydrolase (HAD) superfamily protein			0.93	0.95	0
POPTR_0010s25510	10	21166322	21168193	1.9	3	r	1	PF10203 KOG4114 AT1G10865.1			0		0
POPTR_0010s25620	10	21211850	21214614	2.8	2	f	1	PF01535 PTHR10483 AT5G12100.1 pentatricopeptide (PPR) repeat-containing protein			0		0
POPTR_0010s25630	10	21217106	21223389	6.3	6	r	3	PF08700 PTHR21426 KOG2215 AT5G49830.1 EXO84B exocyst complex component 84B			0.44	0.55	0
POPTR_0010s25750	10	21281916	21282429	0.5	0	r	1	AT5G10695.1			0.96	0.67	0
POPTR_0010s25970	10	21379545	21384247	4.7	12	f	1	PF01222 PTHR21257 KOG1435 1.3.1.21 K00213 AT1G50430.1 7RED DWF5 LE PA ST7R Ergosterol biosynthesis ERG4/ERG24 family			0.88	0.89	0
POPTR_0010s26020	10	21405696	21418180	12.5	17	f	1	PTHR10887 KOG1801 AT1G16800.1 P-loop containing nucleoside triphosphate hydrolases superfamily protein			0		0
POPTR_0011s00460	11	183700	185107	1.4	0	f	1	PF04756 PTHR12692 KOG2603 AT1G61790.1 Oligosaccharyltransferase complex/magnesium transporter family protein			0.48	0.8	0
POPTR_0011s00480	11	195835	198584	2.7	1	f	1	PF04043 PF01095 AT1G11580.1 ATPMEPCRA PMEPCRA methylesterase PCR A			0.68	0.85	0
POPTR_0011s00780	11	389118	392858	3.7	2	r	1	PF07714 PF00069 PTHR23257 KOG0192 AT1G62400.1 HT1 Protein kinase superfamily protein			0		0
POPTR_0011s00970	11	501628	503815	2.2	3	r	1	PF03171 PTHR10209 KOG0143 1.14.17.4 K05933 AT1G05010.1 ACO4 EAT1 EFE ethylene-forming enzyme			0		0
POPTR_0011s01420	11	996457	1003305	6.8	19	r	1	PF08264 PTHR11946 KOG0435 6.1.1.4 K01869 AT4G04350.1 EMB2369 tRNA synthetase class I (I L M and V) family protein			0.29	0.21	0
POPTR_0011s01960	11	1616231	1617687	1.5	1	r	1	AT4G22190.1			0		0
POPTR_0011s02020	11	1685965	1688576	2.6	2	r	1	PF00023 PTHR18958 AT3G18670.1 Ankyrin repeat family protein			0		0
POPTR_0011s02040	11	1695524	1700474	5	5	r	1	PF00023 PTHR18958 AT3G54070.1 Ankyrin repeat family protein			0		0
POPTR_0011s02350	11	2228724	2232256	3.5	1	f	1	PF03634 AT4G18390.2 TCP2 TEOSINTE BRANCHED 1 cycloidea and PCF transcription factor 2			0.39	0.82	0
POPTR_0011s02570	11	2483449	2490887	7.4	7	r	1	PF07967 KOG4765 AT1G17210.1 ATILP1 ILP1 IAP-like protein 1			0.37	0.61	0
POPTR_0011s02610	11	2512811	2516719	3.9	8	r	1	PF04481			0.86	0.94	0
POPTR_0011s02720	11	2665800	2666525	0.7	0	f	1	AT5G46295.1			0.78	0.72	0
POPTR_0011s02780	11	2708618	2714233	5.6	14	r	1	PF07779 PTHR13533 KOG1699 AT2G34410.2 O-acetyltransferase family protein			0		0
POPTR_0011s02970	11	2915699	2922886	7.2	9	f	1	PF07653 PF00018 PTHR10661 KOG1118 AT4G18060.1 SH3 domain-containing protein			0		0
POPTR_0011s03450	11	3554641	3558270	3.6	6	f	1	AT1G11480.1 eukaryotic translation initiation factor-related			0.27	0.18	0
POPTR_0011s03480	11	3574217	3579691	5.5	2	f	1	PF01363 PF07719 PF00515 PTHR22835 AT1G61690.1 phosphoinositide binding			0.1	0.13	0
POPTR_0011s03520	11	3601395	3602692	1.3	1	r	1	PF04398 AT1G61667.1 Protein of unknown function DUF538			0		0
POPTR_0011s03530	11	3605861	3607548	1.7	0	r	1	AT1G11440.1			0.47	0.84	0
POPTR_0011s03820	11	3879287	3882513	3.2	6	r	1	PF01453 PF00954 PF08276 PF00069 PF11883 PTHR23258 AT1G11350.1 CBRLK1 RKS2 SD1-13 S-domain-1 13			0		0
POPTR_0011s04110	11	4159984	4165958	6	4	r	1	PF03109 PTHR10566 KOG1236 K08869 AT1G11390.1 Protein kinase superfamily protein			0		0
POPTR_0011s04200	11	4228900	4234796	5.9	3	r	1	PF00646 PF07723 PF00560 PTHR23125 KOG1947 AT3G62980.1 TIR1 F-box/RNI-like superfamily protein			0.18	0.3	0
POPTR_0011s04300	11	4312011	4315845	3.8	7	r	1	PF07887 AT5G57580.1 Calmodulin-binding protein			0.58	0.5	0
POPTR_0011s04310	11	4316396	4320455	4.1	7	r	1	PF07887 AT5G57580.1 Calmodulin-binding protein			0.86	0.78	0
POPTR_0011s04320	11	4326436	4329361	2.9	3	r	1	PF09805 PTHR14577 KOG4709 AT1G11240.1			0.94	0.95	0
POPTR_0011s04470	11	4445056	4448241	3.2	2	f	1	PF00459 PTHR20854 KOG1528 3.1.3.7 K01082 AT5G54390.1 AHL ATAHL HL HAL2-like			0		0
POPTR_0011s04550	11	4525973	4528302	2.3	1	f	1	AT1G11125.1			0		0
POPTR_0011s04740	11	4710468	4716939	6.5	17	r	1	PF04037 PF04046 PTHR12785 KOG2330 K12829 AT4G21660.1 proline-rich spliceosome-associated (PSP) family protein			0		0
POPTR_0011s04770	11	4741128	4743122	2	0	r	1	PF03126 PTHR13115 KOG2402 AT1G61040.1 VIP5 plus-3 domain-containing protein			0		0
POPTR_0011s04780	11	4750590	4753154	2.6	4	f	1	PF12146 PF00561 PTHR10992 KOG4178 AT3G51000.1 alpha/beta-Hydrolases superfamily protein			0.92	0.93	0
POPTR_0011s04990	11	4953803	4961003	7.2	14	r	1	PF00076 PTHR10432 KOG0131 AT1G60900.1 U2 snRNP auxilliary factor large subunit splicing factor			0		0
POPTR_0011s05020	11	4975649	4978530	2.9	3	r	1	AT5G41950.1 Tetratricopeptide repeat (TPR)-like superfamily protein			0		0
POPTR_0011s05110	11	5024398	5027209	2.8	2	f	1	PF00462 PTHR10293 KOG0911 AT4G04950.1 thioredoxin family protein			0.57	0.25	0
POPTR_0011s05120	11	5028807	5031059	2.3	1	r	1	PF01535 PTHR10483 AT4G21705.1 Tetratricopeptide repeat (TPR)-like superfamily protein			0.37	0.17	0
POPTR_0011s05230	11	5100021	5103930	3.9	1	r	1	PF11145 AT4G21700.1 Protein of unknown function (DUF2921)			0.2	0.72	0
POPTR_0011s05240	11	5106105	5113548	7.4	8	r	1	PF00179 PTHR11621 KOG0417 AT2G33770.1 ATUBC24 PHO2 UBC24 phosphate 2			0		0
POPTR_0011s05250	11	5134813	5139342	4.5	9	f	1	PF07991 PF01450 PTHR21371 1.1.1.86 K00053 AT3G58610.3 ketol-acid reductoisomerase			0.69	0.68	0
POPTR_0011s05260	11	5140118	5149421	9.3	20	f	2	PF02933 PF00004 PTHR23078 KOG0741 3.6.4.6 K06027 AT4G04910.1 NSF AAA-type ATPase family protein			0.53	0.46	0
POPTR_0011s05270	11	5149428	5150349	0.9	0	r	1	AT3G15358.1			0.8	0.94	0
POPTR_0011s05360	11	5293795	5298884	5.1	5	f	1	PF10374 PTHR15696 KOG2162 AT1G28260.1 Telomerase activating protein Est1			0.24	0.12	0
POPTR_0011s05510	11	5468735	5474864	6.1	14	r	1	PTHR21004 KOG1320 AT1G28320.1 DEG15 protease-related			0		0
POPTR_0011s05710	11	5692305	5696110	3.8	2	f	2	PF08263 PF00560 PF00069 PF07714 PTHR23258 KOG1187 AT1G28440.1 HSL1 HAESA-like 1			0		0
POPTR_0011s05750	11	5735381	5744163	8.8	14	r	1	PF02263 PF02841 PTHR10751 KOG1003 AT5G46070.1 Guanylate-binding family protein			0.2	0.15	0
POPTR_0011s05780	11	5796661	5797334	0.7	0	r	1	PF00462 PTHR10168 KOG1752 AT1G28480.1 GRX480 roxy19 Thioredoxin superfamily protein			0		0
POPTR_0011s05810	11	5821895	5824029	2.1	2	r	1	AT2G33860.1 ARF3 ETT Transcriptional factor B3 family protein / auxin-responsive factor AUX/IAA-related			0		0
POPTR_0011s05830	11	5841040	5847592	6.6	10	r	1	PF02362 PF06507 K14486 AT2G33860.1 ARF3 ETT Transcriptional factor B3 family protein / auxin-responsive factor AUX/IAA-related			0		0
POPTR_0011s05960	11	5988093	5990154	2.1	7	f	2	PF10252 PTHR22055 KOG3375 AT5G46020.1			0.99	1	0
POPTR_0011s07290	11	8050107	8052556	2.4	2	r	1	PF05097 AT1G29240.1 Protein of unknown function (DUF688)			0		0
POPTR_0011s07320	11	8072113	8075153	3	1	r	1	PTHR23125 KOG1947 AT2G42620.1 MAX2 ORE9 PPS RNI-like superfamily protein			0.23	0.17	0
POPTR_0011s07570	11	8391044	8394588	3.5	5	r	1	PTHR23213:SF19 AT4G18570.1 Tetratricopeptide repeat (TPR)-like superfamily protein			0		0
POPTR_0011s07630	11	8462174	8467429	5.3	6	r	1	PF02776 PF00205 PF02775 PTHR18968 KOG1184 AT5G01320.1 Thiamine pyrophosphate dependent pyruvate decarboxylase family protein			0.27	0.15	0
POPTR_0011s07740	11	8546882	8549737	2.9	5	r	1	PF00612 AT2G33990.1 iqd9 IQ-domain 9			0		0
POPTR_0011s07830	11	8737027	8738294	1.3	2	r	4	AT5G53550.1 ATYSL3 YSL3 YELLOW STRIPE like 3			0.71	0.69	0
POPTR_0011s09080	11	11189135	11191866	2.7	2	r	2	PF00168 AT5G55530.1 Calcium-dependent lipid-binding (CaLB domain) family protein			0.95	0.83	0
POPTR_0011s09340	11	11585273	11588497	3.2	2	r	1	PF03000 AT1G30440.1 Phototropic-responsive NPH3 family protein			0		0
POPTR_0011s09450	11	11711920	11719150	7.2	14	f	1	PF02362 PF06507 PF02309 AT5G37020.1 ARF8 ATARF8 auxin response factor 8			0.41	0.35	0
POPTR_0011s09520	11	11809490	11816643	7.2	15	r	1	PF02919 PF01028 PTHR10290 KOG0981 5.99.1.2 K03163 AT5G55310.1 TOP1 TOP1BETA DNA topoisomerase 1 beta			0		0
POPTR_0011s09640	11	12018356	12033619	15.3	15	f	2	PF06012 PF06025 PF00627 PF02809 PF00632 PTHR11254 KOG0939 6.3.2.19 K10592 AT1G55860.2 UPL1 ubiquitin-protein ligase 1			0.05	0.19	0
POPTR_0011s09820	11	12268339	12275030	6.7	8	f	1	KOG2789 AT1G78420.1 RING/U-box superfamily protein			0		0
POPTR_0011s09880	11	12325580	12329025	3.4	5	f	1	PF00612 AT3G15050.1 IQD10 IQ-domain 10			0.32	0.17	0
POPTR_0011s10120	11	12624978	12628555	3.6	4	f	1	PF00067 PTHR19383 KOG0157 AT3G14690.1 CYP72A15 cytochrome P450 family 72 subfamily A polypeptide 15			0.34	0.26	0
POPTR_0011s10390	11	12833920	12839894	6	9	f	1	PF00069 PF07714 PTHR11295 KOG0660 AT3G14720.1 ATMPK19 MPK19 MAP kinase 19			0.89	0.9	0
POPTR_0011s10610	11	13132210	13135657	3.4	2	r	1	PF00560 PTHR23258 KOG0472 AT1G45616.1 AtRLP6 RLP6 receptor like protein 6			0		0
POPTR_0011s10980	11	13679657	13681042	1.4	0	r	1	PF01535 PTHR10483 AT1G53330.1 Pentatricopeptide repeat (PPR) superfamily protein			0		0
POPTR_0011s11190	11	13941826	13948140	6.3	10	f	1	PF00311 4.1.1.31 K01595 AT3G14940.1 ATPPC3 PPC3 phosphoenolpyruvate carboxylase 3			0.25	0.2	0
POPTR_0011s11860	11	14647701	14648834	1.1	1	f	1	PF02298 AT5G53870.1 AtENODL1 ENODL1 early nodulin-like protein 1			0		0
POPTR_0011s11890	11	14656856	14669075	12.2	10	r	1	AT5G53860.1 emb2737 EMB64 embryo defective 2737			0.42	0.38	0
POPTR_0011s11950	11	14738972	14746407	7.4	8	r	1	PF00179 PTHR11621 KOG0417 AT1G53025.1 Ubiquitin-conjugating enzyme family protein			0.7	0.54	0
POPTR_0011s12090	11	14868398	14871278	2.9	5	r	1	PF07732 PF00394 PF07731 PTHR11709 KOG1263 AT5G60020.1 ATLAC17 LAC17 laccase 17			0		0
POPTR_0011s12100	11	14885999	14888606	2.6	5	r	1	PF07732 PF00394 PF07731 PTHR11709 KOG1263 AT5G60020.1 ATLAC17 LAC17 laccase 17			0.18	0.25	0
POPTR_0011s12180	11	14940272	14941702	1.4	1	f	1	PF00646 AT4G12560.1 CPR30 F-box and associated interaction domains-containing protein			0		0
POPTR_0011s12360	11	15082586	15088822	6.2	10	r	1	AT4G27430.2 CIP7 COP1-interacting protein 7			0.19	0.13	0
POPTR_0011s12590	11	15302873	15306386	3.5	2	f	1	PF04433 PF01593 PTHR10742 KOG0029 1.-.-.- K11450 AT3G13682.1 LDL2 LSD1-like2			0		0
POPTR_0011s12810	11	15499896	15501579	1.7	2	r	2	PF00643 AT4G27310.1 B-box type zinc finger family protein			0.64	0.72	0
POPTR_0011s12960	11	15657470	15658427	1	0	r	1	PF07876 AT2G31670.1 Stress responsive alpha-beta barrel domain protein			1	0.97	0
POPTR_0011s13430	11	16173863	16175675	1.8	1	f	1	PF00067 PTHR19383 KOG0156 AT3G26300.1 CYP71B34 cytochrome P450 family 71 subfamily B polypeptide 34			0		0
POPTR_0011s13480	11	16225267	16228172	2.9	1	r	1	AT5G54630.1 zinc finger protein-related			0		0
POPTR_0011s13530	11	16276316	16283014	6.7	15	f	1	PF02183 PF00225 PTHR16012 KOG0239 AT5G54670.1 ATK3 KATC kinesin 3			0		0
POPTR_0011s13600	11	16308379	16311444	3.1	5	r	1	PF01501 2.4.1.43 K13648 AT5G54690.1 GAUT12 IRX8 LGT6 galacturonosyltransferase 12			0		0
POPTR_0011s13630	11	16342381	16343220	0.8	0	f	1	AT1G51100.1			0.87	0.92	0
POPTR_0011s13770	11	16428840	16431327	2.5	3	f	8	PF11976 PF00240 PF07708 PTHR10666 KOG0005 K08770 AT4G05320.2 UBQ10 polyubiquitin 10			0.73	0.47	0
POPTR_0011s13820	11	16455269	16458311	3	2	f	1	PF01946 PTHR10742 KOG2960 K03146 AT5G54770.1 THI1 THI4 TZ thiazole biosynthetic enzyme chloroplast (ARA6) (THI1) (THI4)			1	0.97	0
POPTR_0011s13990	11	16587865	16595182	7.3	6	f	2	PF02985 AT4G27060.1 CN SPR2 TOR1 ARM repeat superfamily protein			0.36	0.32	0
POPTR_0011s14190	11	16691495	16694716	3.2	2	r	1	PF02178 AT5G54930.1 AT hook motif-containing protein			0.81	0.94	0
POPTR_0011s14300	11	16748799	16751892	3.1	5	r	1	PF01042 PTHR11803 KOG2317 AT3G20390.1 endoribonuclease L-PSP family protein			0.36	0.53	0
POPTR_0011s14330	11	16781694	16785917	4.2	9	f	1	PF04137 PTHR12613 KOG2608 AT1G72280.1 AERO1 ERO1 endoplasmic reticulum oxidoreductins 1			0.23	0.19	0
POPTR_0011s14340	11	16786333	16791937	5.6	15	r	1	PF11721 PF00225 PTHR16012 KOG0239 K10406 AT1G72250.2 Di-glucose binding protein with Kinesin motor domain			0		0
POPTR_0011s14460	11	16857135	16859988	2.9	5	f	1	PF00929 PTHR23044 KOG0542 AT3G15140.1 Polynucleotidyl transferase ribonuclease H-like superfamily protein			0		0
POPTR_0011s14590	11	16934791	16936306	1.5	2	r	1	PTHR14879 KOG1100 AT3G12920.1 SBP (S-ribonuclease binding protein) family protein			0.54	0.83	0
POPTR_0011s14610	11	16957705	16962322	4.6	4	f	3	PF02410 PTHR21043 AT3G12930.1 Lojap-related protein			0.6	0.85	0
POPTR_0011s14710	11	17015067	17018790	3.7	1	f	1	PTHR21551 K12617 AT1G79090.1			0.2	0.11	0
POPTR_0011s14780	11	17055269	17062591	7.3	8	r	1	PF11817 PF07919 PTHR14374 AT5G65950.1			0		0
POPTR_0011s14850	11	17098562	17107957	9.4	12	r	1	PF01388 PTHR13964 KOG0710 AT2G17410.2 ARID/BRIGHT DNA-binding domain-containing protein			0.81	0.69	0
POPTR_0011s14940	11	17164082	17166207	2.1	1	r	1	AT3G51500.1			0.83	0.95	0
POPTR_0011s14970	11	17180652	17191105	10.5	22	r	1	PF00784 PF09379 PF00373 PF00225 PTHR16012 KOG0239 AT5G65930.2 KCBP PKCBP ZWI kinesin-like calmodulin-binding protein (ZWICHEL)			0.11	0.11	0
POPTR_0011s15060	11	17242860	17247449	4.6	9	r	1	PF07851 PTHR21433 KOG4758 AT4G10430.3 TMPIT-like protein			0		0
POPTR_0011s15180	11	17313364	17320005	6.6	12	r	1	PF04096 PTHR23198 KOG0845 AT1G10390.1 Nucleoporin autopeptidase			0		0
POPTR_0011s15570	11	17646003	17654723	8.7	13	r	1	PF06337 PF00443 PTHR10420 KOG1870 3.1.2.15 K11835 AT4G10570.1 UBP9 ubiquitin-specific protease 9			0.2	0.21	0
POPTR_0011s15790	11	17854499	17857083	2.6	5	r	1	PF01842 AT2G36840.1 ACT-like superfamily protein			0.61	0.42	0
POPTR_0011s15890	11	17906988	17912691	5.7	9	r	1	PF05922 PF00082 PF02225 PTHR10795 AT4G20430.1 Subtilase family protein			0.18	0.1	0
POPTR_0011s15960	11	17950391	17956280	5.9	11	r	2	PF01370 PTHR10366 KOG1371 5.1.3.5 K12448 AT1G30620.2 HSR8 MUR4 UXE1 NAD(P)-binding Rossmann-fold superfamily protein			0.42	0.55	0
POPTR_0011s16030	11	17994889	18001098	6.2	14	r	1	PF00400 PTHR22848 KOG0275 K13111 AT1G73720.1 SMU1 transducin family protein / WD-40 repeat family protein			0.38	0.4	0
POPTR_0011s16060	11	18032961	18037043	4.1	5	f	1	PTHR19410 KOG1611 AT4G20760.1 NAD(P)-binding Rossmann-fold superfamily protein			0		0
POPTR_0011s16200	11	18125388	18127247	1.9	0	f	1	PF01565 PF08031 PTHR11748 AT2G34790.1 EDA28 MEE23 FAD-binding Berberine family protein			0.75	0.89	0
POPTR_0011s16450	11	18359399	18368206	8.8	7	r	1	PF02370 PF07046 KOG0978 AT2G34780.1 EMB1611 MEE22 maternal effect embryo arrest 22			0		0
POPTR_0011s16520	11	18396285	18399522	3.2	2	f	1	PF00091 PF03953 PTHR11588 KOG1375 K07375 AT5G23860.2 TUB8 tubulin beta 8			0.98	0.99	0
POPTR_0011s16650	11	18447777	18454589	6.8	10	r	1	PF00035 PF08242 PTHR21404 KOG1045 AT4G20910.1 CRM2 HEN1 double-stranded RNA binding protein-related / DsRBD protein-related			0		0
POPTR_0011s16730	11	18505666	18511638	6	5	f	1	AT2G34730.1 myosin heavy chain-related			0.11	0.13	0
POPTR_0011s16740	11	18511758	18515746	4	6	r	1	PF01869 PTHR12862:SF15 KOG1794 AT1G30540.1 Actin-like ATPase superfamily protein			0.54	0.64	0
POPTR_0011s16750	11	18519636	18522462	2.8	0	f	1	PF11721 PF00069 PF07714 PTHR23258 KOG1187 AT1G30570.1 HERK2 hercules receptor kinase 2			0		0
POPTR_0011s16790	11	18553209	18561090	7.9	14	r	1	PF00485 PTHR10285 KOG4203 2.7.1.48 K00876 AT4G26510.1 UKL4 uridine kinase-like 4			0.63	0.63	0
POPTR_0011s16820	11	18581776	18583105	1.3	0	f	1	PF02657 PF01722 PTHR12735 KOG2313 AT4G26500.1 ATSUFE CPSUFE EMB1374 SUFE1 chloroplast sulfur E			0		0
POPTR_0011s17060	11	18695070	18696286	1.2	2	f	1	PF00249 PTHR10641 K09422 AT5G56110.1 AtMYB103 ATMYB80 MS188 MYB103 myb domain protein 103			0		0
POPTR_0011s17130	11	18736319	18741543	5.2	13	f	1	PF03765 PF00650 PTHR23324 KOG1471 AT1G55690.3 Sec14p-like phosphatidylinositol transfer family protein			0.26	0.22	0
POPTR_0011s17220	11	18812536	18817933	5.4	5	r	3	AT4G26450.1			0		0
POPTR_0012s00250	12	30314	33942	3.6	3	r	1	PF08263 PF00560 PTHR23258 KOG0472 AT2G33060.1 AtRLP27 RLP27 receptor like protein 27			0		0
POPTR_0012s00430	12	144231	145542	1.3	3	r	1	PF00314 AT5G24620.1 Pathogenesis-related thaumatin superfamily protein			0		0
POPTR_0012s00640	12	316659	319009	2.4	1	f	1	PF00400 PTHR19919 KOG0290 AT5G24520.1 ATTTG1 TTG TTG1 URM23 Transducin/WD40 repeat-like superfamily protein			0		0
POPTR_0012s00720	12	397992	403840	5.8	5	r	1	AT3G49490.1			0.23	0.28	0
POPTR_0012s00900	12	580947	586203	5.3	5	r	1	PF02516 PTHR13872 KOG2292 2.4.1.119 K07151 AT1G34130.1 STT3B staurosporin and temperature sensitive 3-like b			0.17	0.36	0
POPTR_0012s00970	12	641689	643133	1.4	1	r	1	AT5G52870.1			0		0
POPTR_0012s01120	12	774373	779068	4.7	1	r	1	PF00575 PF00271 PF04408 PF07717 PTHR18934 KOG0922 3.6.4.13 K12818 AT3G26560.1 ATP-dependent RNA helicase putative			0		0
POPTR_0012s01540	12	1161153	1169608	8.5	17	f	2	PF07728 PF00004 PF01434 PTHR23076 KOG0734 AT5G53170.1 FTSH11 FTSH protease 11			0		0
POPTR_0012s01860	12	1386543	1397205	10.7	21	r	1	PF00310 PF04898 PF01645 PF01493 PF07992 PF00070 PTHR11938 KOG0399 1.4.1.13 1.4.1.14 K00264 AT5G53460.1 GLT1 NADH-dependent glutamate synthase 1			0		0
POPTR_0012s02110	12	1731920	1736604	4.7	4	f	1	AT5G53440.1			0		0
POPTR_0012s02160	12	1791333	1792813	1.5	0	f	1	PF00646 AT3G06240.1 F-box family protein			1	0.95	0
POPTR_0012s02220	12	1855676	1856850	1.2	0	f	1	PF02469 AT5G03170.1 ATFLA11 FLA11 FASCICLIN-like arabinogalactan-protein 11			0.31	0.76	0
POPTR_0012s02240	12	1874927	1877199	2.3	1	f	1	PF01535 PTHR10483 AT3G49240.1 emb1796 Pentatricopeptide repeat (PPR) superfamily protein			0		0
POPTR_0012s02310	12	1912206	1921534	9.3	19	r	1	AT5G24280.1 GMI1 gamma-irradiation and mitomycin c induced 1			0.19	0.15	0
POPTR_0012s02360	12	1958078	1961979	3.9	8	r	1	PF04177 PTHR10933 KOG2830 AT5G53000.1 TAP46 2A phosphatase associated protein of 46 kD			0		0
POPTR_0012s02370	12	1966754	1970218	3.5	3	f	1	PTHR21596:SF5 AT5G53020.1 Ribonuclease P protein subunit P38-related			0		0
POPTR_0012s02460	12	2024628	2029018	4.4	2	r	1	PF03810 PF02985 PTHR10527 KOG1241 K14293 AT5G53480.1 ARM repeat superfamily protein			0.2	0.13	0
POPTR_0012s02470	12	2034041	2037114	3.1	6	f	1	PF00012 PTHR19375 KOG0100 AT5G42020.1 BIP BIP2 Heat shock protein 70 (Hsp 70) family protein			0		0
POPTR_0012s02580	12	2121245	2124198	3	2	f	1	PF01535 PTHR10483 AT5G16860.1 Tetratricopeptide repeat (TPR)-like superfamily protein			0.2	0.06	0
POPTR_0012s02610	12	2132916	2134356	1.4	2	r	1	PF03226 PTHR13847 KOG3399 AT4G27745.1 Yippee family putative zinc-binding protein			0.7	0.3	0
POPTR_0012s03160	12	2511576	2515762	4.2	4	f	1	PF00566 PTHR22957 KOG2197 AT3G49350.1 Ypt/Rab-GAP domain of gyp1p superfamily protein			0.58	0.28	0
POPTR_0012s03610	12	2837698	2842159	4.5	5	f	2	PF00282 PTHR11999 KOG1383 4.1.1.15 K01580 AT3G17760.2 GAD5 glutamate decarboxylase 5			0.76	0.93	0
POPTR_0012s04050	12	3265446	3266562	1.1	0	r	1	AT2G40540.1 ATKT2 ATKUP2 KT2 KUP2 SHY3 TRK2 potassium transporter 2			0		0
POPTR_0012s04230	12	3466540	3471108	4.6	9	f	2	PF07719 PF00515 PF00085 PF00462 PTHR10438 KOG1308 AT3G17880.1 ATHIP2 ATTDX HIP TDX tetraticopeptide domain-containing thioredoxin			0		0
POPTR_0012s04320	12	3533880	3536510	2.6	0	f	1	PF00270 PF00271 PTHR10967 KOG0333 AT2G33730.1 P-loop containing nucleoside triphosphate hydrolases superfamily protein			0.61	0.88	0
POPTR_0012s04390	12	3618986	3625006	6	9	r	1	PF00641 PTHR23238 KOG4198 AT1G48570.1 zinc finger (Ran-binding) family protein			0.6	0.45	0
POPTR_0012s04420	12	3638719	3639885	1.2	0	f	1	PF02536 PTHR13068 KOG1267 AT5G07900.1 Mitochondrial transcription termination factor family protein			0	0.6	0
POPTR_0012s04450	12	3660399	3663249	2.9	7	r	1	AT1G48580.1			0		0
POPTR_0012s04490	12	3777563	3783644	6.1	10	f	2	PF08241 PF08242 PTHR10108 KOG1269 2.1.1.103 K05929 AT1G48600.2 AtPMEAMT PMEAMT S-adenosyl-L-methionine-dependent methyltransferases superfamily protein			0.35	0.44	0
POPTR_0012s04570	12	3855727	3868916	13.2	16	r	1	PF07714 PF00069 PTHR23257 KOG0192 AT1G73660.1 protein tyrosine kinase family protein			0	0.05	0
POPTR_0012s04630	12	3970166	3972524	2.4	1	f	1	AT3G18050.1			0.29	0.19	0
POPTR_0012s04860	12	4263463	4265263	1.8	0	f	1	PF00118 PTHR11353 KOG0358 AT3G18190.1 TCP-1/cpn60 chaperonin family protein			0		0
POPTR_0012s05250	12	4827393	4839160	11.8	13	f	1	PF00168 PTHR10024 AT3G18370.1 ATSYTF NTMC2T3 NTMC2TYPE3 SYTF C2 domain-containing protein			0.52	0.53	0
POPTR_0012s05270	12	4855509	4859055	3.5	6	r	1	PTHR23139 AT1G73840.1 ESP1 hydroxyproline-rich glycoprotein family protein			0		0
POPTR_0012s06320	12	6653214	6662008	8.8	19	f	1	PF00330 PF00694 PTHR11670 KOG0452 4.2.1.3 K01681 AT2G05710.1 ACO3 aconitase 3			0.42	0.35	0
POPTR_0012s06680	12	7095797	7097473	1.7	1	f	1	PF00097 PTHR22763 AT5G08139.1 RING/U-box superfamily protein			0		0
POPTR_0012s06820	12	7276000	7281452	5.5	4	f	1	AT5G07980.1 dentin sialophosphoprotein-related			0.04	0.06	0
POPTR_0012s07020	12	7671359	7673018	1.7	0	r	1	PF05637 KOG4748 2.4.2.39 K08238 AT5G07720.1 Galactosyl transferase GMA12/MNN10 family protein			0		0
POPTR_0012s07060	12	7739778	7742413	2.6	1	f	1	PTHR10617 1.3.1.83 K10960 AT1G74470.1 Pyridine nucleotide-disulphide oxidoreductase family protein			1	0.97	0
POPTR_0012s07120	12	7812555	7815918	3.4	7	r	2	PF00307 PF03271 PTHR10623 KOG3000 K10436 AT5G62500.1 ATEB1 ATEB1B EB1B end binding protein 1B			1	0.96	0
POPTR_0012s07170	12	7944119	7948835	4.7	4	r	1	PF00612 AT1G74690.1 IQD31 IQ-domain 31			0.4	0.32	0
POPTR_0012s07350	12	8233725	8240415	6.7	20	r	1	PF00690 PF00122 PF00702 PTHR11939 KOG0205 3.6.3.6 K01535 AT5G62670.1 AHA11 HA11 H(+)-ATPase 11			0.42	0.33	0
POPTR_0012s07550	12	8466559	8471902	5.3	6	f	1	PF00069 PF07714 PF00433 PTHR22985 KOG0598 AT3G08720.2 ATPK19 ATPK2 ATS6K2 S6K2 serine/threonine protein kinase 2			0		0
POPTR_0012s07650	12	8560114	8565743	5.6	3	f	1	PF00400 PF04053 PF06957 PTHR19876 KOG0292 K05236 AT1G62020.1 Coatomer alpha subunit			0.26	0.18	0
POPTR_0012s07960	12	8949802	8951289	1.5	1	f	1	PF00097 PTHR14155 AT5G40250.1 RING/U-box superfamily protein			0		0
POPTR_0012s08300	12	9368146	9371934	3.8	2	r	1	PF00855 PTHR23068:SF7 AT3G48190.1 ATATM ATM ataxia-telangiectasia mutated			0.09	0.12	0
POPTR_0012s08340	12	9420376	9426343	6	11	f	7	PTHR11453 AT3G62270.1 HCO3- transporter family			0		0
POPTR_0012s08680	12	9785430	9787505	2.1	0	r	1	PF00139 PF00069 PF07714 PTHR23258 KOG1187 AT1G15530.1 Concanavalin A-like lectin protein kinase family protein			0		0
POPTR_0012s08770	12	9849402	9853833	4.4	7	f	1	PF00564 PF00569 PF00627 PTHR20930 KOG4351 AT4G24690.1 ubiquitin-associated (UBA)/TS-N domain-containing protein / octicosapeptide/Phox/Bemp1 (PB1) domain-containing protein			0.75	0.67	0
POPTR_0012s08840	12	9913934	9917258	3.3	4	f	1	PF05605 AT1G56280.1 ATDI19 DI19 drought-induced 19			0.89	0.94	0
POPTR_0012s09000	12	10075253	10079963	4.7	8	r	1	PF02359 PF02933 PF07728 PF00004 PTHR23077 KOG0730 K13525 AT5G03340.1 ATPase AAA-type CDC48 protein			0.21	0.22	0
POPTR_0012s09040	12	10106872	10116801	9.9	8	f	1	AT4G24680.1 MOS1 modifier of snc1			0		0
POPTR_0012s09190	12	10248420	10253290	4.9	12	f	1	PF07002 PF00097 PTHR10857 KOG4172 AT5G14420.1 RGLG2 RING domain ligase2			0.53	0.51	0
POPTR_0012s09330	12	10376433	10381530	5.1	5	f	1	PF00004 PTHR11669 KOG0989 AT4G24790.2 AAA-type ATPase family protein			0		0
POPTR_0012s09350	12	10395233	10399997	4.8	3	f	1	PF02847 PTHR12626 KOG0403 AT5G63190.2 MA3 domain-containing protein			0.33	0.2	0
POPTR_0012s09390	12	10426246	10435160	8.9	6	f	1	PF02375 PF02373 PF00096 PTHR10694 AT3G48430.1 REF6 relative of early flowering 6			0		0
POPTR_0012s09510	12	10507085	10513232	6.1	8	f	1	PF10602 PF01399 PTHR14145 KOG0687 K03037 AT4G24820.1 26S proteasome regulatory subunit Rpn7;Proteasome component (PCI) domain			0		0
POPTR_0012s09650	12	10616258	10620751	4.5	5	r	1	PF00501 PTHR11968 KOG1176 AT5G63380.1 AMP-dependent synthetase and ligase family protein			0.38	0.65	0
POPTR_0012s09670	12	10637412	10641896	4.5	5	r	1	PF00501 PTHR11968 KOG1176 AT5G63380.1 AMP-dependent synthetase and ligase family protein			1	0.97	0
POPTR_0012s09860	12	10761792	10764564	2.8	6	r	1	PF00237 PTHR11593 KOG3353 K02880 AT1G27400.1 Ribosomal protein L22p/L17e family protein			0.98	0.96	0
POPTR_0012s09870	12	10764763	10767595	2.8	3	f	2	PF02201 PTHR13844 KOG2570 AT5G14170.1 CHC1 SWIB/MDM2 domain superfamily protein			0		0
POPTR_0012s09910	12	10796942	10799294	2.4	0	r	1	PF03081 PTHR12542 KOG2344 K07195 AT5G50380.1 ATEXO70F1 EXO70F1 exocyst subunit exo70 family protein F1			0		0
POPTR_0012s09930	12	10810097	10817934	7.8	2	r	1	PF00270 PF00271 PF02889 PTHR11752 KOG0951 3.6.4.13 K12854 AT1G20960.1 emb1507 U5 small nuclear ribonucleoprotein helicase putative			0		0
[truncated: 803 more rows]
