# Supplementary material for: QTLs for Woolly Poplar Aphid (Phloeomyzus passerinii L.) Resistance Detected in an Inter-Specific Populus deltoides x P. nigra Mapping Population
Source: PLoS One. 2016 Mar 29;11(3):e0152569. doi: 10.1371/journal.pone.0152569 (PMC4811529; doi:10.1371/journal.pone.0152569)
Supplement: S2 Table — (XLSX) [file pone.0152569.s003.xlsx]

## Sheet: wpa-5
Sequence ID	Sequence Annotation
POPTR_0005s03080.1	P-loop containing nucleoside triphosphate hydrolases superfamily protein
POPTR_0005s03090.1	Disease resistance protein (TIR-NBS-LRR class) family
POPTR_0005s03100.1
POPTR_0005s03110.1	P-loop containing nucleoside triphosphate hydrolases superfamily protein
POPTR_0005s03120.1	disease resistance protein (TIR-NBS-LRR class)
POPTR_0005s03130.1	Leucine-rich repeat protein kinase family protein
POPTR_0005s03140.1	Disease resistance protein (TIR-NBS-LRR class) family
POPTR_0005s03150.1	Disease resistance protein (TIR-NBS-LRR class) family
POPTR_0005s03160.1	Disease resistance protein (TIR-NBS-LRR class) family
POPTR_0005s03170.1	Leucine-rich repeat (LRR) family protein
POPTR_0005s03180.1	P-loop containing nucleoside triphosphate hydrolases superfamily protein
POPTR_0005s03190.1	disease resistance protein (TIR-NBS-LRR class)
POPTR_0005s03200.1	disease resistance protein (TIR-NBS-LRR class), putative
POPTR_0005s03210.1	Toll-Interleukin-Resistance (TIR) domain family protein
POPTR_0005s03220.1	peptidoglycan-binding LysM domain-containing protein
POPTR_0005s03230.1	disease resistance protein (TIR-NBS-LRR class)
POPTR_0005s03240.1	peptidoglycan-binding LysM domain-containing protein
POPTR_0005s03250.1	P-loop containing nucleoside triphosphate hydrolases superfamily protein
POPTR_0005s03260.1	disease resistance protein (TIR-NBS-LRR class)
POPTR_0005s03270.1	Leucine-rich repeat protein kinase family protein
POPTR_0005s03280.1	Leucine-rich repeat receptor-like protein kinase family protein
POPTR_0005s03291.1	Disease resistance protein (TIR-NBS-LRR class) family
POPTR_0005s03300.1	Disease resistance protein (TIR-NBS-LRR class) family
POPTR_0005s03310.1	disease resistance protein (TIR-NBS class), putative
POPTR_0005s03320.1	peptidoglycan-binding LysM domain-containing protein
POPTR_0005s03330.1	Disease resistance protein (TIR-NBS-LRR class) family
POPTR_0005s03340.1	P-loop containing nucleoside triphosphate hydrolases superfamily protein
POPTR_0005s03350.1	disease resistance protein (TIR-NBS-LRR class)
POPTR_0005s03360.1	Disease resistance protein (TIR-NBS-LRR class) family
POPTR_0005s03370.1	peptidoglycan-binding LysM domain-containing protein
POPTR_0005s03380.1
POPTR_0005s03390.1	P-loop containing nucleoside triphosphate hydrolases superfamily protein
POPTR_0005s03400.1	Disease resistance protein (TIR-NBS-LRR class) family
POPTR_0005s03410.1	zinc ion binding;nucleic acid binding
POPTR_0005s03420.1	P-loop containing nucleoside triphosphate hydrolases superfamily protein
POPTR_0005s03430.1	Leucine-rich repeat protein kinase family protein
POPTR_0005s03435.1
POPTR_0005s03440.1	disease resistance protein (TIR-NBS-LRR class), putative
POPTR_0005s03445.1	disease resistance protein (TIR-NBS-LRR class), putative
POPTR_0005s03450.1	disease resistance protein (TIR-NBS class), putative
POPTR_0005s03460.1	disease resistance protein (TIR-NBS-LRR class), putative
POPTR_0005s03470.1	Leucine-rich repeat protein kinase family protein
POPTR_0005s03480.1	P-loop containing nucleoside triphosphate hydrolases superfamily protein
POPTR_0005s03490.1	transmembrane receptors;ATP binding
POPTR_0005s03500.1	disease resistance protein (TIR-NBS class), putative
POPTR_0005s03510.1	peptidoglycan-binding LysM domain-containing protein
POPTR_0005s03520.1	SNARE associated Golgi protein family
POPTR_0005s03530.1	Protein of unknown function (DUF3223)
POPTR_0005s03540.1	nicotinate/nicotinamide mononucleotide adenyltransferase
POPTR_0005s03550.1	lipoxygenase 1
POPTR_0005s03560.1	lipoxygenase 1
POPTR_0005s03580.1	lipoxygenase 1
POPTR_0005s03590.1
POPTR_0005s03600.1	zinc finger (Ran-binding) family protein
POPTR_0005s03610.1	Protein of unknown function (DUF3223)
POPTR_0005s03620.1	cyclin family
POPTR_0005s03630.1
POPTR_0005s03640.1	NPK1-related protein kinase 1
POPTR_0005s03650.1	plant glycogenin-like starch initiation protein 5
POPTR_0005s03660.1	Cyclin family protein
POPTR_0005s03670.1	MIRO-related GTP-ase 1
POPTR_0005s03680.1	peroxisomal adenine nucleotide carrier 1
POPTR_0005s03690.1	Integral membrane Yip1 family protein
POPTR_0005s03700.1
POPTR_0005s03710.1	Glycoprotein membrane precursor GPI-anchored
POPTR_0005s03720.1	Glycoprotein membrane precursor GPI-anchored
POPTR_0005s03730.1	Glycoprotein membrane precursor GPI-anchored
POPTR_0005s03740.1	cytochrome P450, family 721, subfamily A, polypeptide 1
POPTR_0005s03750.1	mevalonate kinase
POPTR_0005s03760.1	NB-ARC domain-containing disease resistance protein
POPTR_0005s03770.1	RING/U-box superfamily protein
POPTR_0005s03780.1	NB-ARC domain-containing disease resistance protein
POPTR_0005s03790.1	nuclear factor Y, subunit C9
POPTR_0005s03800.1	Tetratricopeptide repeat (TPR)-like superfamily protein
POPTR_0005s03810.1
POPTR_0005s03820.1	UDP-glucosyl transferase 73B5
POPTR_0005s03830.1	Signal peptidase subunit
POPTR_0005s03840.1	Heavy metal transport/detoxification superfamily protein
POPTR_0005s03850.1	RING/U-box superfamily protein
POPTR_0005s03870.1	glycosyltransferase family protein 28
POPTR_0005s03880.1	Protein kinase superfamily protein
POPTR_0005s03890.1	nucleotide repair protein, putative

## Sheet: wpa-16
Sequence ID	Sequence Annotation
POPTR_0016s04950.1	Tubulin binding cofactor C domain-containing protein
POPTR_0016s04960.1	Calcium-dependent lipid-binding (CaLB domain) plant phosphoribosyltransferase family protein
POPTR_0016s04960.2	Calcium-dependent lipid-binding (CaLB domain) plant phosphoribosyltransferase family protein
POPTR_0016s04960.3	Calcium-dependent lipid-binding (CaLB domain) plant phosphoribosyltransferase family protein
POPTR_0016s04960.4	Calcium-dependent lipid-binding (CaLB domain) plant phosphoribosyltransferase family protein
POPTR_0016s04970.1	bZIP transcription factor family protein
POPTR_0016s04980.1	C2 calcium/lipid-binding plant phosphoribosyltransferase family protein
POPTR_0016s04990.1	polygalacturonase inhibiting protein 1
POPTR_0016s05000.1	Protein kinase superfamily protein
POPTR_0016s05010.1	polygalacturonase inhibiting protein 1
POPTR_0016s05020.1
POPTR_0016s05030.1	cytochrome P450, family 93, subfamily D, polypeptide 1
POPTR_0016s05040.1	cytochrome P450, family 93, subfamily D, polypeptide 1
POPTR_0016s05045.1
POPTR_0016s05050.1	cytochrome P450, family 93, subfamily D, polypeptide 1
POPTR_0016s05060.1	cytochrome P450, family 712, subfamily A, polypeptide 2
POPTR_0016s05070.1	uv-b-insensitive 4
POPTR_0016s05080.1	RAB GTPase homolog A4D
POPTR_0016s05100.1	basic helix-loop-helix (bHLH) DNA-binding superfamily protein
POPTR_0016s05110.1	Cupredoxin superfamily protein
POPTR_0016s05120.1	Leucine-rich repeat protein kinase family protein
POPTR_0016s05130.1	Cysteine proteinases superfamily protein
POPTR_0016s05140.1	Cornichon family protein
POPTR_0016s05150.1	basic helix-loop-helix (bHLH) DNA-binding superfamily protein
POPTR_0016s05150.2	basic helix-loop-helix (bHLH) DNA-binding superfamily protein
POPTR_0016s05160.1	basic helix-loop-helix (bHLH) DNA-binding superfamily protein
POPTR_0016s05170.1	Pectin lyase-like superfamily protein
POPTR_0016s05180.1	Pentatricopeptide repeat (PPR) superfamily protein
POPTR_0016s05190.1
POPTR_0016s05200.1	nucleolar protein gar2-related
POPTR_0016s05210.1	Leucine-rich repeat receptor-like protein kinase family protein
POPTR_0016s05220.1	A20/AN1-like zinc finger family protein
POPTR_0016s05220.2	A20/AN1-like zinc finger family protein
POPTR_0016s05230.1	Chaperone DnaJ-domain superfamily protein
POPTR_0016s05240.1	NIMA (never in mitosis, gene A)-related 6
POPTR_0016s05250.1
POPTR_0016s05260.1
POPTR_0016s05270.1
POPTR_0016s05280.1
POPTR_0016s05290.1	indole-3-acetate beta-D-glucosyltransferase
POPTR_0016s05300.1	cytochrome P450, family 712, subfamily A, polypeptide 1
POPTR_0016s05310.1	C2H2-type zinc finger family protein
POPTR_0016s05320.1	Transducin/WD40 repeat-like superfamily protein
POPTR_0016s05330.1	nuclear RNA polymerase A1
POPTR_0016s05340.1	lysophosphatidyl acyltransferase 2
POPTR_0016s05350.1	DNA-binding protein, putative
POPTR_0016s05360.1	Integrase-type DNA-binding superfamily protein
POPTR_0016s05370.1	RING/FYVE/PHD zinc finger superfamily protein
POPTR_0016s05380.1
POPTR_0016s05390.1	mitochondrial RNAediting factor 1
POPTR_0016s05400.1	MATE efflux family protein
POPTR_0016s05410.1	CCCH-type zinc finger protein with ARM repeat domain
POPTR_0016s05420.1	curculin-like (mannose-binding) lectin family protein / PAN domain-containing protein
POPTR_0016s05430.1
POPTR_0016s05440.1	nuclear factor Y, subunit A7
POPTR_0016s05450.1	guanylate kinase
POPTR_0016s05450.2	guanylate kinase
POPTR_0016s05460.1	Eukaryotic protein of unknown function (DUF872)
POPTR_0016s05470.1	Remorin family protein
POPTR_0016s05480.1	elongation factor family protein
POPTR_0016s05490.1	calcium-dependent protein kinase 32
POPTR_0016s05500.1	seed imbibition 2
POPTR_0016s05500.2	seed imbibition 2
POPTR_0016s05510.1	polygalacturonase abscission zone A. thaliana
POPTR_0016s05520.1	Cellulose synthase family protein
POPTR_0016s05520.2	Cellulose synthase family protein
POPTR_0016s05530.1	Ribosomal protein S5 family protein
POPTR_0016s05540.1	Uncharacterized protein
POPTR_0016s05550.1	Protein of unknown function (DUF1138)
POPTR_0016s05560.1	Glycolipid transfer protein (GLTP) family protein
POPTR_0016s05560.2	Glycolipid transfer protein (GLTP) family protein
POPTR_0016s05570.1	Leucine-rich repeat protein kinase family protein
POPTR_0016s05580.1	NAC domain containing protein 25
POPTR_0016s05590.1	3\'-5\'-exoribonuclease family protein
POPTR_0016s05590.2	3\'-5\'-exoribonuclease family protein
POPTR_0016s05600.1	Protein of unknown function (DUF288)
POPTR_0016s05610.1
POPTR_0016s05620.1
POPTR_0016s05630.1	sterol methyltransferase 1
POPTR_0016s05640.1	Protein of unknown function, DUF642
POPTR_0016s05650.1	villin 2
POPTR_0016s05660.1
POPTR_0016s05670.1	Integrase-type DNA-binding superfamily protein
POPTR_0016s05680.1	heat shock transcription factor B3
POPTR_0016s05690.1	ABC-2 type transporter family protein
POPTR_0016s05700.1
POPTR_0016s05710.1	ABC-2 type transporter family protein
POPTR_0016s05720.1	Protein of unknown function, DUF617
POPTR_0016s05730.1
POPTR_0016s05740.1	Glycosyltransferase family 61 protein
POPTR_0016s05740.2	Glycosyltransferase family 61 protein
POPTR_0016s05750.1	Cyclin-like family protein
POPTR_0016s05760.1
POPTR_0016s05770.1	UDP-Glycosyltransferase superfamily protein
POPTR_0016s05780.1	beta-1,3-glucanase 1
POPTR_0016s05790.1
POPTR_0016s05800.1	beta-1,3-glucanase 1
POPTR_0016s05810.1	RECA homolog 3
POPTR_0016s05820.1	Cysteine/Histidine-rich C1 domain family protein
POPTR_0016s05830.1	Cysteine/Histidine-rich C1 domain family protein

## Sheet: wpa-19
Sequence ID	Sequence Annotation
POPTR_0019s02220.1	Signal transduction histidine kinase, hybrid-type, ethylene sensor
POPTR_0019s02230.1	AT hook motif DNA-binding family protein
POPTR_0019s02250.1
POPTR_0019s02260.1	Peptidase C13 family
POPTR_0019s02270.1	F-box associated ubiquitination effector family protein
POPTR_0019s02270.2	F-box associated ubiquitination effector family protein
POPTR_0019s02280.1	Myosin family protein with Dil domain
POPTR_0019s02290.1	sigma factor binding protein 1
POPTR_0019s02300.1	ribosomal protein S19
POPTR_0019s02310.1	VQ motif-containing protein
POPTR_0019s02320.1	SSXT family protein
POPTR_0019s02330.1
POPTR_0019s02340.1
POPTR_0019s02350.1
POPTR_0019s02360.1
POPTR_0019s02370.1
POPTR_0019s02390.1
POPTR_0019s02400.1
POPTR_0019s02410.1
POPTR_0019s02420.1
POPTR_0019s02430.1	phosphoribosylaminoimidazole carboxylase, putative / AIR carboxylase, putative
POPTR_0019s02430.2	phosphoribosylaminoimidazole carboxylase, putative / AIR carboxylase, putative
POPTR_0019s02430.3	phosphoribosylaminoimidazole carboxylase, putative / AIR carboxylase, putative
POPTR_0019s02440.1	Protein of unknown function, DUF593
POPTR_0019s02450.1	MuDR family transposase
POPTR_0019s02460.1	Carbohydrate-binding X8 domain superfamily protein
POPTR_0019s02470.1	receptor-like protein kinase 1
POPTR_0019s02480.1	receptor-like protein kinase 1
POPTR_0019s02490.1	protein kinase family protein
POPTR_0019s02500.1	receptor-like protein kinase 1
POPTR_0019s02510.1	receptor-like protein kinase 1
POPTR_0019s02520.1	protein kinase family protein
POPTR_0019s02540.1	GRAS family transcription factor
POPTR_0019s02550.1	Protein of Unknown Function (DUF239)
POPTR_0019s02560.1	kunitz trypsin inhibitor 1
POPTR_0019s02570.1	kunitz trypsin inhibitor 1
POPTR_0019s02580.1
POPTR_0019s02590.1	beta glucosidase 12
POPTR_0019s02600.1	Autophagy-related protein 13
POPTR_0019s02610.1	RING/U-box superfamily protein
POPTR_0019s02620.1	RING/U-box superfamily protein
POPTR_0019s02630.1	actin 7
POPTR_0019s02630.2	actin 7
POPTR_0019s02640.1
POPTR_0019s02650.1	Duplicated homeodomain-like superfamily protein
POPTR_0019s02660.1
POPTR_0019s02670.1	Chaperone DnaJ-domain superfamily protein
POPTR_0019s02680.1
POPTR_0019s02700.1	Leucine-rich repeat transmembrane protein kinase
POPTR_0019s02720.1	Leucine-rich repeat transmembrane protein kinase
POPTR_0019s02740.1	Leucine-rich repeat transmembrane protein kinase
POPTR_0019s02750.1	Leucine-rich repeat transmembrane protein kinase
POPTR_0019s02760.1	Leucine-rich repeat transmembrane protein kinase
POPTR_0019s02770.1	GDSL-like Lipase/Acylhydrolase superfamily protein
POPTR_0019s02780.1	GDSL-like Lipase/Acylhydrolase superfamily protein
POPTR_0019s02790.1	GDSL-like Lipase/Acylhydrolase superfamily protein
POPTR_0019s02795.1	calmodulin-binding family protein
POPTR_0019s02800.1	GDSL-like Lipase/Acylhydrolase superfamily protein
POPTR_0019s02810.1	receptor like protein 13
POPTR_0019s02820.1	Pentatricopeptide repeat (PPR-like) superfamily protein
POPTR_0019s02830.1	receptor like protein 13
POPTR_0019s02840.1	F-box associated ubiquitination effector family protein
POPTR_0019s02850.1
POPTR_0019s02860.1	receptor like protein 13
POPTR_0019s02880.1	Pentatricopeptide repeat (PPR-like) superfamily protein
POPTR_0019s02890.1	Disease resistance protein (TIR-NBS-LRR class) family
POPTR_0019s02900.1	Disease resistance protein (TIR-NBS-LRR class) family
POPTR_0019s02910.1	Disease resistance protein (TIR-NBS-LRR class) family
POPTR_0019s02920.1	Disease resistance protein (TIR-NBS-LRR class) family
POPTR_0019s02930.1	phosphatidylinositol-4-phosphate 5-kinase 1
POPTR_0019s02940.1	disease resistance protein (TIR-NBS-LRR class)
POPTR_0019s02950.1	Disease resistance protein (TIR-NBS-LRR class) family
POPTR_0019s02960.1
POPTR_0019s02970.1	Disease resistance protein (TIR-NBS-LRR class) family
POPTR_0019s02980.1
POPTR_0019s02990.1	Disease resistance protein (TIR-NBS-LRR class) family
POPTR_0019s03000.1	Disease resistance protein (TIR-NBS-LRR class) family
POPTR_0019s03000.2	Disease resistance protein (TIR-NBS-LRR class) family
POPTR_0019s03010.1	Disease resistance protein (TIR-NBS-LRR class) family
POPTR_0019s03015.1	Disease resistance protein (TIR-NBS-LRR class) family
POPTR_0019s03020.1	Disease resistance protein (TIR-NBS-LRR class) family
POPTR_0019s03030.1
POPTR_0019s03040.1	Disease resistance protein (TIR-NBS-LRR class) family
POPTR_0019s03050.1	NB-ARC domain-containing disease resistance protein
POPTR_0019s03060.1	squalene epoxidase 2
POPTR_0019s03070.1	FAD/NAD(P)-binding oxidoreductase family protein
POPTR_0019s03070.2	FAD/NAD(P)-binding oxidoreductase family protein
POPTR_0019s03080.1	NB-ARC domain-containing disease resistance protein
POPTR_0019s03090.1	phospholipase A 2A
POPTR_0019s03090.2	phospholipase A 2A
POPTR_0019s03090.3	phospholipase A 2A
POPTR_0019s03100.1	phospholipase A 2A
POPTR_0019s03110.1	phospholipase A 2A
POPTR_0019s03120.1	phospholipase A 2A
POPTR_0019s03130.1	minichromosome maintenance 9
POPTR_0019s03140.1	purple acid phosphatase 8
POPTR_0019s03150.1	phospholipase A 2A
POPTR_0019s03160.1	Cytochrome P450 superfamily protein
POPTR_0019s03170.1	ethylene response factor 1
POPTR_0019s03180.1
POPTR_0019s03190.1
POPTR_0019s03200.1
POPTR_0019s03210.1
POPTR_0019s03220.1
POPTR_0019s03230.1	S-adenosyl-L-methionine-dependent methyltransferases superfamily protein
POPTR_0019s03240.1
POPTR_0019s03250.1
POPTR_0019s03260.1	S-adenosyl-L-methionine-dependent methyltransferases superfamily protein
POPTR_0019s03280.1
POPTR_0019s03290.1	terpene synthase 21
POPTR_0019s03300.1	terpene synthase 21
POPTR_0019s03310.1	terpene synthase 21
POPTR_0019s03320.1	Terpenoid cyclases/Protein prenyltransferases superfamily protein
POPTR_0019s03330.1	terpene synthase 21
POPTR_0019s03350.1	terpene synthase 21
POPTR_0019s03360.1
POPTR_0019s03370.1
POPTR_0019s03380.1
POPTR_0019s03390.1
POPTR_0019s03400.1
POPTR_0019s03410.1
POPTR_0019s03420.1
POPTR_0019s03430.1
POPTR_0019s03440.1
POPTR_0019s03450.1
POPTR_0019s03460.1	RNA-binding ASCH domain protein
POPTR_0019s03470.1	type one serine/threonine protein phosphatase 4
POPTR_0019s03480.1	phosphoenolpyruvate carboxylase kinase 2
POPTR_0019s03490.1	myb domain protein 15
POPTR_0019s03500.1	Chloroplast J-like domain 1
POPTR_0019s03510.1	Ycf1 protein
POPTR_0019s03520.1	cell division cycle 5
POPTR_0019s03530.1	threonine aldolase 1
POPTR_0019s03540.1	Protein of unknown function (DUF640)
POPTR_0019s03550.1	Transcription factor jumonji (jmj) family protein / zinc finger (C5HC2 type) family protein
POPTR_0019s03550.2	Transcription factor jumonji (jmj) family protein / zinc finger (C5HC2 type) family protein
POPTR_0019s03560.1	Disease resistance protein (TIR-NBS-LRR class) family
POPTR_0019s03570.1	RNA-binding (RRM/RBD/RNP motifs) family protein
POPTR_0019s03570.2	RNA-binding (RRM/RBD/RNP motifs) family protein
POPTR_0019s03580.1
POPTR_0019s03590.1
POPTR_0019s03600.1
POPTR_0019s03610.1	Pentatricopeptide repeat (PPR) superfamily protein
POPTR_0019s03620.1
POPTR_0019s03630.1	Pentatricopeptide repeat (PPR-like) superfamily protein
POPTR_0019s03640.1	Calcium-binding EF-hand family protein
